# Supplementary material for: Crystal structure of a bioactive sesquiterpene isolated from Artemisia reticulata
Source: Acta Crystallogr E Crystallogr Commun. 2016 Mar 4;72(Pt 4):460–2. doi: 10.1107/S2056989016003236 (PMC4910329; doi:10.1107/S2056989016003236)
Supplement: Supplementary file 1 [file e-72-00460-sup1.cif]

##############################################################################
#                                                                            #
# This CIF contains the data in a paper accepted for publication in          #
# Acta Crystallographica Section E. It conforms to the requirements of       #
# Notes for Authors for Acta Crystallographica Section E, and has been       #
# peer reviewed under the auspices of the IUCr Commission on Journals.       #
#                                                                            #
# Full details of the Crystallographic Information File format               #
# are given in the paper "The Crystallographic Information File (CIF):       #
# a New Standard Archive File for Crystallography" by S. R. Hall, F. H.      #
# Allen and I. D. Brown [Acta Cryst. (1991), A47, 655-685].                  #
#                                                                            #
# The current version of the core CIF dictionary is obtainable from          #
# ftp://ftp.iucr.org/pub/cif_core.dic.                                       #
#                                                                            #
# Software is freely available for graphical display of the structure(s)     #
# in this CIF. For information consult the CIF software page                 #
# http://www.iucr.org/resources/cif/software.                                #
#                                                                            #
# This file may be used for bona fide research purposes within the           #
# scientific community so long as proper attribution is given to the journal # 
# article from which it was obtained.                                        #
#                                                                            #
##############################################################################
data_global
_audit_creation_method     SHELXL-97
_journal_date_recd_electronic     2016-01-13
_journal_date_accepted     2016-02-25
_journal_name_full     'Acta Crystallographica, Section E'
_journal_year     2016
_journal_volume     72
_journal_issue      4
_journal_page_first     460
_journal_page_last     462
_journal_paper_category     GO
_journal_paper_doi     10.1107/S2056989016003236
_journal_coeditor_code     LH5803
_publ_contact_author_name     'Nhu Quynh Nguyen Do'
_publ_contact_author_address
;
Accident & Emergency Department
Franco
Vietnamese Hospital
7-Nguyen, Luong Bang Street
HoChiMinh City
Vietnam
;
_publ_contact_author_email     'nguyendonhuquynh@yahoo.com'
_publ_contact_author_fax     '0854113334'
_publ_contact_author_phone     '8438776811'
_publ_section_title
;
Crystal structure of a bioactive sesquiterpene isolated from <i>Artemisia
reticulata</i>
;
loop_
    _publ_author_name
    _publ_author_address
    'Bauri, A. K.'
;
Bioorganic Division
Bhabha Atomic Research Centre, Trombay
Mumbai 85
India
;
    'Foro, Sabine'
;
Clemens Sch\"opf-Institut f\"ur Organische
Chemie und Biochemie
Technische Universit\"at Darmstadt
Petersenstrasse 22
D-64287 Darmstadt
Germany
;
    'Nhu Quynh Nguyen Do'
;
Accident & Emergency Department
Franco
Vietnamese Hospital
7-Nguyen
Luong Bang Street
HoChiMinh City
Vietnam
;
_publ_section_synopsis
;
The sesquiterpene molecule has been isolated from Indian herb <i>A.
reticulata</i> by column chromatography over silica gel with a mixture of
binary solvent ethyl acetate and hexane by gradient elution. It was
recrystallized at room temperature by slow evaporation to afford suitable
crystal for X-ray diffraction study. Antiproliferative bioassay of this
molecule has been conducted against human ovarian cancer cell line A 2780.
;
data_I
_database_code_depnum_ccdc_archive 'CCDC 1455684'
_audit_creation_method     SHELXL-97
_chemical_name_systematic
;\
1-(6-Hydroxy-7-(propan-2-yl)-4-methylidene-2,3,3a,4,5,6,7,7a-octahydro-\
1<i>H</i>-inden-1-yl)ethanone
;
_chemical_name_common     'Sesquiterpene'
_chemical_formula_moiety     'C15 H24 O2'
_chemical_formula_sum     'C15 H24 O2'
_chemical_formula_iupac     'C15 H24 O2'
_chemical_formula_weight     236.34
_chemical_melting_point     ?
_symmetry_cell_setting     monoclinic
_symmetry_space_group_name_H-M     'P 21'
_symmetry_space_group_name_Hall     'P 2yb'
loop_
    _symmetry_equiv_pos_as_xyz
    'x, y, z'
    '-x, y+1/2, -z'
_cell_length_a     8.849(4)
_cell_length_b     5.3360(10)
_cell_length_c     14.994(5)
_cell_angle_alpha     90.00
_cell_angle_beta     99.21(2)
_cell_angle_gamma     90.00
_cell_volume     698.9(4)
_cell_formula_units_Z     2
_cell_measurement_reflns_used     25
_cell_measurement_theta_min     5.45
_cell_measurement_theta_max     27.09
_cell_measurement_temperature     299(2)
_exptl_crystal_description     rod
_exptl_crystal_colour     colourless
_exptl_crystal_size_max     0.50
_exptl_crystal_size_mid     0.18
_exptl_crystal_size_min     0.15
_exptl_crystal_density_diffrn     1.123
_exptl_crystal_density_meas     ?
_exptl_crystal_density_method     'not measured'
_exptl_crystal_F_000     260
_exptl_absorpt_coefficient_mu     0.564
_exptl_absorpt_correction_type     none
_exptl_absorpt_process_details     ?
_exptl_absorpt_correction_T_min     ?
_exptl_absorpt_correction_T_max     ?
_exptl_special_details     ?
_diffrn_ambient_temperature     299(2)
_diffrn_radiation_type     CuK\a
_diffrn_radiation_wavelength     1.54180
_diffrn_radiation_source     'fine-focus sealed tube'
_diffrn_radiation_monochromator     graphite
_diffrn_measurement_device_type     'Enraf--Nonius CAD-4'
_diffrn_measurement_method     \w/2\q
_diffrn_detector_area_resol_mean     ?
_diffrn_reflns_number     1916
_diffrn_reflns_av_R_equivalents     0.0520
_diffrn_reflns_av_sigmaI/netI     0.0449
_diffrn_reflns_theta_min     2.99
_diffrn_reflns_theta_max     66.97
_diffrn_reflns_theta_full     66.97
_diffrn_measured_fraction_theta_max     1.000
_diffrn_measured_fraction_theta_full     1.000
_diffrn_reflns_limit_h_min     -10
_diffrn_reflns_limit_h_max     3
_diffrn_reflns_limit_k_min     0
_diffrn_reflns_limit_k_max     6
_diffrn_reflns_limit_l_min     -17
_diffrn_reflns_limit_l_max     17
_diffrn_standards_number     3
_diffrn_standards_interval_count     ?
_diffrn_standards_interval_time     120
_diffrn_standards_decay_%     1.0
_refine_special_details
;
 Refinement of F^2^ against ALL reflections.  The weighted R-factor wR and
 goodness of fit S are based on F^2^, conventional R-factors R are based
 on F, with F set to zero for negative F^2^. The threshold expression of
 F^2^ &gt; 2sigma(F^2^) is used only for calculating R-factors(gt) etc. and is
 not relevant to the choice of reflections for refinement.  R-factors based
 on F^2^ are statistically about twice as large as those based on F, and R-
 factors based on ALL data will be even larger.
;
_reflns_number_total     1392
_reflns_number_gt     1260
_reflns_threshold_expression     'I>2\s(I)'
_refine_ls_structure_factor_coef     Fsqd
_refine_ls_matrix_type     full
_refine_ls_R_factor_all     0.0657
_refine_ls_R_factor_gt     0.0596
_refine_ls_wR_factor_gt     0.1568
_refine_ls_wR_factor_ref     0.1639
_refine_ls_goodness_of_fit_ref     1.102
_refine_ls_restrained_S_all     1.102
_refine_ls_number_reflns     1392
_refine_ls_number_parameters     154
_refine_ls_number_restraints     1
_refine_ls_hydrogen_treatment     constr
_refine_ls_weighting_scheme     calc
_refine_ls_weighting_details
         'calc w=1/[\s^2^(Fo^2^)+(0.1147P)^2^+0.0812P] where P=(Fo^2^+2Fc^2^)/3'
_atom_sites_solution_hydrogens     geom
_atom_sites_solution_primary     direct
_atom_sites_solution_secondary     difmap
_refine_ls_shift/su_max     0.000
_refine_ls_shift/su_mean     0.000
_refine_diff_density_max     0.463
_refine_diff_density_min     -0.223
_refine_ls_extinction_method     none
_refine_ls_extinction_coef     ?
loop_
    _atom_type_symbol
    _atom_type_description
    _atom_type_scat_dispersion_real
    _atom_type_scat_dispersion_imag
    _atom_type_scat_source
    'C' 'C' 0.0181 0.0091
                         'International Tables Vol C Tables 4.2.6.8 and 6.1.1.4'
    'H' 'H' 0.0000 0.0000
                         'International Tables Vol C Tables 4.2.6.8 and 6.1.1.4'
    'O' 'O' 0.0492 0.0322
                         'International Tables Vol C Tables 4.2.6.8 and 6.1.1.4'
_computing_data_collection
;
<i>CAD-4-PC</i> (Enraf--Nonius, 1993)
;
_computing_cell_refinement
;
<i>CAD-4-PC</i> (Enraf--Nonius, 1993)
;
_computing_data_reduction
;
REDU4 (Stoe & Cie, 1987)
;
_computing_structure_solution
;
SHELXS97 (Sheldrick, 2008)
;
_computing_structure_refinement
;
SHELXL97 (Sheldrick, 2008)
;
_computing_molecular_graphics
;
PLATON (Spek, 2009)
;
_computing_publication_material
;
SHELXL97 (Sheldrick, 2008)
;
loop_
    _atom_site_type_symbol
    _atom_site_label
    _atom_site_fract_x
    _atom_site_fract_y
    _atom_site_fract_z
    _atom_site_U_iso_or_equiv
    _atom_site_adp_type
    _atom_site_calc_flag
    _atom_site_refinement_flags
    _atom_site_occupancy
    _atom_site_symmetry_multiplicity
    _atom_site_disorder_assembly
    _atom_site_disorder_group
    O O1 0.5467(3) 0.0974(5) 0.03391(14) 0.0580(7) Uani d . 1 1 . .
    H H1O 0.5259 0.2380 0.0135 0.070 Uiso calc R 1 1 . .
    O O2 0.9664(3) 0.1293(5) 0.3910(2) 0.0680(8) Uani d . 1 1 . .
    C C1 0.8020(3) 0.4666(6) 0.33401(19) 0.0401(7) Uani d . 1 1 . .
    H H1 0.8184 0.6168 0.2992 0.048 Uiso calc R 1 1 . .
    C C2 0.7177(4) 0.5402(8) 0.4141(2) 0.0539(9) Uani d . 1 1 . .
    H H2A 0.7821 0.5069 0.4715 0.065 Uiso calc R 1 1 . .
    H H2B 0.6912 0.7167 0.4112 0.065 Uiso calc R 1 1 . .
    C C3 0.5742(4) 0.3792(9) 0.4035(2) 0.0568(9) Uani d . 1 1 . .
    H H3A 0.5943 0.2188 0.4335 0.068 Uiso calc R 1 1 . .
    H H3B 0.4923 0.4633 0.4277 0.068 Uiso calc R 1 1 . .
    C C4 0.5350(3) 0.3473(7) 0.3022(2) 0.0446(7) Uani d . 1 1 . .
    H H4 0.5020 0.5109 0.2765 0.053 Uiso calc R 1 1 . .
    C C5 0.6918(3) 0.2887(5) 0.27514(17) 0.0355(6) Uani d . 1 1 . .
    H H5 0.7191 0.1174 0.2952 0.043 Uiso calc R 1 1 . .
    C C6 0.6880(3) 0.2967(5) 0.17229(17) 0.0370(7) Uani d . 1 1 . .
    H H6 0.6501 0.4629 0.1518 0.044 Uiso calc R 1 1 . .
    C C7 0.5672(4) 0.1059(6) 0.13003(18) 0.0439(7) Uani d . 1 1 . .
    H H7 0.6039 -0.0600 0.1517 0.053 Uiso calc R 1 1 . .
    C C8 0.4103(4) 0.1446(9) 0.1602(2) 0.0590(10) Uani d . 1 1 . .
    H H8A 0.3654 0.2991 0.1341 0.071 Uiso calc R 1 1 . .
    H H8B 0.3429 0.0081 0.1371 0.071 Uiso calc R 1 1 . .
    C C9 0.4206(4) 0.1563(8) 0.2604(2) 0.0508(8) Uani d . 1 1 . .
    C C10 0.9549(4) 0.3515(7) 0.3722(2) 0.0431(7) Uani d . 1 1 . .
    C C11 1.0900(4) 0.5203(9) 0.3893(3) 0.0671(11) Uani d . 1 1 . .
    H H11A 1.1664 0.4637 0.3552 0.081 Uiso calc R 1 1 . .
    H H11B 1.1313 0.5185 0.4526 0.081 Uiso calc R 1 1 . .
    H H11C 1.0594 0.6878 0.3713 0.081 Uiso calc R 1 1 . .
    C C12 0.8473(4) 0.2670(6) 0.1447(2) 0.0447(8) Uani d . 1 1 . .
    H H12 0.9160 0.3774 0.1847 0.054 Uiso calc R 1 1 . .
    C C13 0.8571(5) 0.3509(9) 0.0487(2) 0.0604(10) Uani d . 1 1 . .
    H H13A 0.8294 0.5246 0.0418 0.072 Uiso calc R 1 1 . .
    H H13B 0.7882 0.2524 0.0067 0.072 Uiso calc R 1 1 . .
    H H13C 0.9598 0.3286 0.0371 0.072 Uiso calc R 1 1 . .
    C C14 0.9125(5) 0.0040(8) 0.1601(3) 0.0613(10) Uani d . 1 1 . .
    H H14A 0.8454 -0.1135 0.1251 0.074 Uiso calc R 1 1 . .
    H H14B 0.9217 -0.0377 0.2230 0.074 Uiso calc R 1 1 . .
    H H14C 1.0116 -0.0027 0.1419 0.074 Uiso calc R 1 1 . .
    C C15 0.3418(5) 0.0067(11) 0.3076(3) 0.0708(12) Uani d . 1 1 . .
    H H15A 0.2759 -0.1134 0.2780 0.085 Uiso calc R 1 1 . .
    H H15B 0.3528 0.0225 0.3701 0.085 Uiso calc R 1 1 . .
loop_
    _atom_site_aniso_label
    _atom_site_aniso_U_11
    _atom_site_aniso_U_22
    _atom_site_aniso_U_33
    _atom_site_aniso_U_12
    _atom_site_aniso_U_13
    _atom_site_aniso_U_23
    O1 0.0792(15) 0.0505(15) 0.0419(11) -0.0110(14) 0.0024(10) -0.0077(11)
    O2 0.0730(17) 0.0337(14) 0.0893(19) 0.0019(14) -0.0110(13) 0.0124(14)
    C1 0.0543(16) 0.0251(14) 0.0392(13) -0.0004(13) 0.0022(12) 0.0020(12)
    C2 0.067(2) 0.045(2) 0.0479(16) 0.0059(17) 0.0046(14) -0.0101(16)
    C3 0.0614(19) 0.063(2) 0.0489(17) 0.0040(18) 0.0176(14) -0.0047(18)
    C4 0.0501(16) 0.0376(17) 0.0472(16) 0.0042(15) 0.0112(12) -0.0022(14)
    C5 0.0451(14) 0.0226(14) 0.0386(14) -0.0002(12) 0.0059(11) 0.0015(12)
    C6 0.0513(16) 0.0226(14) 0.0369(13) 0.0002(13) 0.0064(11) 0.0013(12)
    C7 0.0570(17) 0.0330(17) 0.0410(14) -0.0066(15) 0.0052(13) -0.0001(14)
    C8 0.0527(18) 0.062(3) 0.0603(19) -0.010(2) 0.0022(14) -0.004(2)
    C9 0.0423(15) 0.049(2) 0.0626(18) -0.0012(16) 0.0135(13) -0.0002(17)
    C10 0.0516(17) 0.0324(16) 0.0438(15) -0.0007(14) 0.0026(12) -0.0008(14)
    C11 0.0541(19) 0.047(2) 0.095(3) -0.0055(18) -0.0023(18) -0.002(2)
    C12 0.0551(17) 0.0307(16) 0.0492(17) -0.0035(15) 0.0108(13) -0.0007(14)
    C13 0.078(2) 0.052(2) 0.0559(19) -0.004(2) 0.0248(17) -0.0006(18)
    C14 0.070(2) 0.042(2) 0.077(2) 0.0144(19) 0.0264(18) 0.0068(19)
    C15 0.060(2) 0.076(3) 0.080(2) -0.014(2) 0.0229(18) -0.004(2)
_geom_special_details
;
 All esds (except the esd in the dihedral angle between two l.s. planes)
 are estimated using the full covariance matrix.  The cell esds are taken
 into account individually in the estimation of esds in distances, angles
 and torsion angles; correlations between esds in cell parameters are only
 used when they are defined by crystal symmetry.  An approximate (isotropic)
 treatment of cell esds is used for estimating esds involving l.s. planes.
;
loop_
    _geom_bond_atom_site_label_1
    _geom_bond_atom_site_label_2
    _geom_bond_site_symmetry_2
    _geom_bond_distance
    _geom_bond_publ_flag
    O1 C7 . 1.424(3) ?
    O1 H1O . 0.8200 ?
    O2 C10 . 1.219(5) ?
    C1 C10 . 1.513(4) ?
    C1 C5 . 1.535(4) ?
    C1 C2 . 1.562(5) ?
    C1 H1 . 0.9800 ?
    C2 C3 . 1.521(6) ?
    C2 H2A . 0.9700 ?
    C2 H2B . 0.9700 ?
    C3 C4 . 1.513(4) ?
    C3 H3A . 0.9700 ?
    C3 H3B . 0.9700 ?
    C4 C9 . 1.501(5) ?
    C4 C5 . 1.539(4) ?
    C4 H4 . 0.9800 ?
    C5 C6 . 1.538(3) ?
    C5 H5 . 0.9800 ?
    C6 C7 . 1.537(4) ?
    C6 C12 . 1.540(4) ?
    C6 H6 . 0.9800 ?
    C7 C8 . 1.542(5) ?
    C7 H7 . 0.9800 ?
    C8 C9 . 1.493(5) ?
    C8 H8A . 0.9700 ?
    C8 H8B . 0.9700 ?
    C9 C15 . 1.335(6) ?
    C10 C11 . 1.486(5) ?
    C11 H11A . 0.9600 ?
    C11 H11B . 0.9600 ?
    C11 H11C . 0.9600 ?
    C12 C14 . 1.521(5) ?
    C12 C13 . 1.523(5) ?
    C12 H12 . 0.9800 ?
    C13 H13A . 0.9600 ?
    C13 H13B . 0.9600 ?
    C13 H13C . 0.9600 ?
    C14 H14A . 0.9600 ?
    C14 H14B . 0.9600 ?
    C14 H14C . 0.9600 ?
    C15 H15A . 0.9300 ?
    C15 H15B . 0.9300 ?
loop_
    _geom_angle_atom_site_label_1
    _geom_angle_atom_site_label_2
    _geom_angle_atom_site_label_3
    _geom_angle_site_symmetry_1
    _geom_angle_site_symmetry_3
    _geom_angle
    _geom_angle_publ_flag
    C7 O1 H1O . . 109.5 ?
    C10 C1 C5 . . 114.5(3) ?
    C10 C1 C2 . . 108.6(2) ?
    C5 C1 C2 . . 105.1(2) ?
    C10 C1 H1 . . 109.5 ?
    C5 C1 H1 . . 109.5 ?
    C2 C1 H1 . . 109.5 ?
    C3 C2 C1 . . 105.8(3) ?
    C3 C2 H2A . . 110.6 ?
    C1 C2 H2A . . 110.6 ?
    C3 C2 H2B . . 110.6 ?
    C1 C2 H2B . . 110.6 ?
    H2A C2 H2B . . 108.7 ?
    C4 C3 C2 . . 102.8(3) ?
    C4 C3 H3A . . 111.2 ?
    C2 C3 H3A . . 111.2 ?
    C4 C3 H3B . . 111.2 ?
    C2 C3 H3B . . 111.2 ?
    H3A C3 H3B . . 109.1 ?
    C9 C4 C3 . . 121.8(3) ?
    C9 C4 C5 . . 109.2(3) ?
    C3 C4 C5 . . 102.5(2) ?
    C9 C4 H4 . . 107.5 ?
    C3 C4 H4 . . 107.5 ?
    C5 C4 H4 . . 107.5 ?
    C1 C5 C6 . . 118.0(2) ?
    C1 C5 C4 . . 103.8(2) ?
    C6 C5 C4 . . 112.5(2) ?
    C1 C5 H5 . . 107.3 ?
    C6 C5 H5 . . 107.3 ?
    C4 C5 H5 . . 107.3 ?
    C7 C6 C5 . . 107.3(2) ?
    C7 C6 C12 . . 115.3(3) ?
    C5 C6 C12 . . 113.1(2) ?
    C7 C6 H6 . . 106.9 ?
    C5 C6 H6 . . 106.9 ?
    C12 C6 H6 . . 106.9 ?
    O1 C7 C6 . . 113.9(2) ?
    O1 C7 C8 . . 109.0(2) ?
    C6 C7 C8 . . 112.9(3) ?
    O1 C7 H7 . . 106.8 ?
    C6 C7 H7 . . 106.8 ?
    C8 C7 H7 . . 106.8 ?
    C9 C8 C7 . . 112.9(3) ?
    C9 C8 H8A . . 109.0 ?
    C7 C8 H8A . . 109.0 ?
    C9 C8 H8B . . 109.0 ?
    C7 C8 H8B . . 109.0 ?
    H8A C8 H8B . . 107.8 ?
    C15 C9 C8 . . 123.8(4) ?
    C15 C9 C4 . . 124.0(4) ?
    C8 C9 C4 . . 112.2(3) ?
    O2 C10 C11 . . 121.0(3) ?
    O2 C10 C1 . . 121.3(3) ?
    C11 C10 C1 . . 117.7(3) ?
    C10 C11 H11A . . 109.5 ?
    C10 C11 H11B . . 109.5 ?
    H11A C11 H11B . . 109.5 ?
    C10 C11 H11C . . 109.5 ?
    H11A C11 H11C . . 109.5 ?
    H11B C11 H11C . . 109.5 ?
    C14 C12 C13 . . 109.7(3) ?
    C14 C12 C6 . . 113.3(3) ?
    C13 C12 C6 . . 114.6(3) ?
    C14 C12 H12 . . 106.2 ?
    C13 C12 H12 . . 106.2 ?
    C6 C12 H12 . . 106.2 ?
    C12 C13 H13A . . 109.5 ?
    C12 C13 H13B . . 109.5 ?
    H13A C13 H13B . . 109.5 ?
    C12 C13 H13C . . 109.5 ?
    H13A C13 H13C . . 109.5 ?
    H13B C13 H13C . . 109.5 ?
    C12 C14 H14A . . 109.5 ?
    C12 C14 H14B . . 109.5 ?
    H14A C14 H14B . . 109.5 ?
    C12 C14 H14C . . 109.5 ?
    H14A C14 H14C . . 109.5 ?
    H14B C14 H14C . . 109.5 ?
    C9 C15 H15A . . 120.0 ?
    C9 C15 H15B . . 120.0 ?
    H15A C15 H15B . . 120.0 ?
loop_
    _geom_torsion_atom_site_label_1
    _geom_torsion_atom_site_label_2
    _geom_torsion_atom_site_label_3
    _geom_torsion_atom_site_label_4
    _geom_torsion_site_symmetry_1
    _geom_torsion_site_symmetry_2
    _geom_torsion_site_symmetry_3
    _geom_torsion_site_symmetry_4
    _geom_torsion
    _geom_torsion_publ_flag
    C10 C1 C2 C3 . . . . -116.4(3) ?
    C5 C1 C2 C3 . . . . 6.5(4) ?
    C1 C2 C3 C4 . . . . -31.5(4) ?
    C2 C3 C4 C9 . . . . 166.7(3) ?
    C2 C3 C4 C5 . . . . 44.5(4) ?
    C10 C1 C5 C6 . . . . -95.1(3) ?
    C2 C1 C5 C6 . . . . 145.9(3) ?
    C10 C1 C5 C4 . . . . 139.6(3) ?
    C2 C1 C5 C4 . . . . 20.5(3) ?
    C9 C4 C5 C1 . . . . -170.9(3) ?
    C3 C4 C5 C1 . . . . -40.5(3) ?
    C9 C4 C5 C6 . . . . 60.4(3) ?
    C3 C4 C5 C6 . . . . -169.2(3) ?
    C1 C5 C6 C7 . . . . -179.0(3) ?
    C4 C5 C6 C7 . . . . -58.0(3) ?
    C1 C5 C6 C12 . . . . 52.8(3) ?
    C4 C5 C6 C12 . . . . 173.7(3) ?
    C5 C6 C7 O1 . . . . 178.0(2) ?
    C12 C6 C7 O1 . . . . -55.0(3) ?
    C5 C6 C7 C8 . . . . 52.9(3) ?
    C12 C6 C7 C8 . . . . 179.9(3) ?
    O1 C7 C8 C9 . . . . -179.9(3) ?
    C6 C7 C8 C9 . . . . -52.2(4) ?
    C7 C8 C9 C15 . . . . -124.2(4) ?
    C7 C8 C9 C4 . . . . 53.1(4) ?
    C3 C4 C9 C15 . . . . 2.1(6) ?
    C5 C4 C9 C15 . . . . 121.1(4) ?
    C3 C4 C9 C8 . . . . -175.3(3) ?
    C5 C4 C9 C8 . . . . -56.3(4) ?
    C5 C1 C10 O2 . . . . -31.7(5) ?
    C2 C1 C10 O2 . . . . 85.3(4) ?
    C5 C1 C10 C11 . . . . 150.5(3) ?
    C2 C1 C10 C11 . . . . -92.5(4) ?
    C7 C6 C12 C14 . . . . -53.3(4) ?
    C5 C6 C12 C14 . . . . 70.7(4) ?
    C7 C6 C12 C13 . . . . 73.6(4) ?
    C5 C6 C12 C13 . . . . -162.4(3) ?
loop_
    _geom_hbond_atom_site_label_D
    _geom_hbond_atom_site_label_H
    _geom_hbond_atom_site_label_A
    _geom_hbond_site_symmetry_A
    _geom_hbond_distance_DH
    _geom_hbond_distance_HA
    _geom_hbond_distance_DA
    _geom_hbond_angle_DHA
    O1 H1O O1 2_655 0.82 2.11 2.927(4) 175
    C11 H11C O2 1_565 0.96 2.53 3.430(6) 157
