# Supplementary material for: Crystal structure of a bioactive sesquiterpene isolated from Artemisia reticulata
Source: Acta Crystallogr E Crystallogr Commun. 2016 Mar 4;72(Pt 4):460–2. doi: 10.1107/S2056989016003236 (PMC4910329; doi:10.1107/S2056989016003236)
Supplement: Supplementary file 2 [file e-72-00460-Isup2.hkl]

# 
# h,k,l, Fc-squared, Fo-squared, sigma(Fo-squared) and status flag 
# 
data_I
_shelx_title ' 1026 (KIRMANI-8S) P21' 
_shelx_refln_list_code          4 
_shelx_F_calc_maximum       72.93 
_exptl_crystal_F_000       260.00 
_reflns_d_resolution_high  0.8377 
 
loop_ 
 _symmetry_equiv_pos_as_xyz 
 'x, y, z' 
 '-x, y+1/2, -z' 
 
_cell_length_a     8.8490 
_cell_length_b     5.3360 
_cell_length_c    14.9940 
_cell_angle_alpha  90.000 
_cell_angle_beta   99.210 
_cell_angle_gamma  90.000 
 
_shelx_F_squared_multiplier     1.000 
 
loop_ 
 _refln_index_h 
 _refln_index_k 
 _refln_index_l 
 _refln_F_squared_calc 
 _refln_F_squared_meas 
 _refln_F_squared_sigma 
 _refln_observed_status 
   1   0   0      406.70      402.16      1.47 o 
   2   0   0      840.08      854.96      6.93 o 
   3   0   0        1.27        2.03      0.33 o 
   4   0   0       52.09       61.32      1.47 o 
   5   0   0        6.46        8.31      0.51 o 
   6   0   0        8.66       11.18      0.66 o 
   7   0   0       68.81       76.83      2.20 o 
   8   0   0      115.24      143.01      3.46 o 
   9   0   0        1.94        2.69      0.54 o 
  10   0   0        0.06       -0.14      0.59 o 
   1   1   0     2400.12     2809.89     16.06 o 
   2   1   0      755.37      787.81     50.21 o 
   3   1   0      564.00      545.15      4.09 o 
   4   1   0       62.37       68.29      1.64 o 
   5   1   0      119.70      115.62      2.38 o 
   6   1   0       44.89       50.21      1.45 o 
   7   1   0      158.20      176.56      3.74 o 
   8   1   0       10.06       11.72      0.75 o 
   9   1   0        4.39        4.66      0.58 o 
  10   1   0        1.73        2.29      0.42 o 
   0   2   0      197.54      280.71      2.78 o 
   1   2   0      184.59      281.93      4.61 o 
   2   2   0      249.46      313.31      2.27 o 
   3   2   0       31.85       36.17      1.12 o 
   4   2   0       14.31       11.70      0.61 o 
   5   2   0       47.32       43.54      1.31 o 
   6   2   0       93.12       95.12      2.67 o 
   7   2   0       50.38       50.49      1.50 o 
   8   2   0        0.40        1.45      0.51 o 
   9   2   0        2.79        2.97      0.56 o 
   1   3   0       83.93      111.97      5.17 o 
   2   3   0        8.02        6.14      1.54 o 
   3   3   0      407.43      485.62      5.34 o 
   4   3   0       49.11       57.01      1.80 o 
   5   3   0      110.96      116.13      3.02 o 
   6   3   0       46.82       49.22      1.41 o 
   7   3   0        3.00        2.41      0.58 o 
   8   3   0        5.64        6.25      0.59 o 
   9   3   0        8.22        7.98      0.56 o 
   0   4   0      185.15      205.85      3.84 o 
   1   4   0       52.30       60.86      3.12 o 
   2   4   0      294.22      360.60     22.94 o 
   3   4   0       13.30       15.57      0.65 o 
   4   4   0       25.85       25.24      1.05 o 
   5   4   0      122.85      123.80      3.23 o 
   6   4   0       20.53       17.99      0.91 o 
   7   4   0       21.48       20.26      0.84 o 
   8   4   0        7.04        7.13      0.52 o 
   1   5   0       55.53       61.49      1.35 o 
   2   5   0       40.86       40.01      3.07 o 
   3   5   0        4.43        4.83      0.51 o 
   4   5   0       14.57       14.76      0.86 o 
   5   5   0       13.80       15.67      0.79 o 
   6   5   0        4.68        3.46      0.54 o 
   0   6   0       52.48       49.59      1.48 o 
   1   6   0        6.76        6.90      0.46 o 
   2   6   0        6.41        6.09      0.84 o 
   3   6   0        2.50        2.36      0.37 o 
 -10   0   1        0.05       -0.77      0.77 o 
  -9   0   1        0.60       -0.28      0.89 o 
  -8   0   1        0.09        1.36      0.59 o 
  -7   0   1       47.58       51.51      1.55 o 
  -6   0   1       67.78       76.48      2.17 o 
  -5   0   1       78.72       73.02      1.87 o 
  -4   0   1      306.93      363.03      3.49 o 
  -3   0   1      594.57      602.24      4.03 o 
  -2   0   1      300.48      312.49      1.63 o 
  -1   0   1     4053.14     3646.18     14.84 o 
   0   0   1       16.04       12.12      0.23 o 
   1   0   1      429.81      385.28      8.05 o 
   2   0   1      448.06      434.87      8.55 o 
   3   0   1      453.91      482.62      3.63 o 
   4   0   1       61.61       77.72      1.66 o 
   5   0   1       76.97       82.84      1.99 o 
   6   0   1       18.14       21.20      0.86 o 
   7   0   1      241.57      284.52      4.61 o 
   8   0   1        4.47        4.82      0.59 o 
   9   0   1        2.51        1.69      0.59 o 
  10   0   1        1.76        1.24      0.44 o 
 -10   1   1        1.01        2.27      0.40 o 
  -9   1   1        0.97        1.07      0.47 o 
  -8   1   1       44.70       45.62      1.36 o 
  -7   1   1       70.19       79.56      2.17 o 
  -6   1   1      113.66      123.85      2.74 o 
  -5   1   1      199.94      199.01      3.09 o 
  -4   1   1      379.99      375.31      3.77 o 
  -3   1   1      233.35      210.06      2.39 o 
  -2   1   1      367.44      397.77     44.99 o 
  -1   1   1       88.81      110.93      7.34 o 
   0   1   1     5318.77     7129.90   1495.04 o 
   1   1   1     1308.27     1476.71     33.77 o 
   2   1   1     1337.71     1292.62     73.99 o 
   3   1   1      295.39      295.73      2.95 o 
   4   1   1       33.47       44.00      1.19 o 
   5   1   1       70.15       83.33      2.10 o 
   6   1   1       73.29       82.98      2.39 o 
   7   1   1       34.80       36.63      1.15 o 
   8   1   1       23.66       29.08      1.05 o 
   9   1   1        3.65        2.95      0.56 o 
  10   1   1        0.97        0.75      0.40 o 
  -9   2   1        5.03        6.11      0.58 o 
  -8   2   1        7.24        8.23      0.65 o 
  -7   2   1       26.65       26.41      0.96 o 
  -6   2   1      109.12      106.12      2.83 o 
  -5   2   1       44.33       45.52      1.34 o 
  -4   2   1      158.70      176.46      2.93 o 
  -3   2   1        4.08        6.01      0.45 o 
  -2   2   1      110.57      140.54      1.77 o 
  -1   2   1      250.71      376.17     10.11 o 
   0   2   1      243.73      315.21     16.98 o 
   1   2   1     1988.22     2998.34    137.19 o 
   2   2   1      749.82      904.97      6.27 o 
   3   2   1      358.99      424.18      4.19 o 
   4   2   1      103.08       97.06      2.25 o 
   5   2   1       95.33       97.22      2.48 o 
   6   2   1       13.91       10.27      0.75 o 
   7   2   1       24.36       23.72      0.98 o 
   8   2   1       13.37       12.33      0.79 o 
   9   2   1       14.12       16.51      0.75 o 
  -9   3   1        1.56        1.19      0.42 o 
  -8   3   1        6.01        6.32      0.56 o 
  -7   3   1        4.95        4.10      0.59 o 
  -6   3   1      105.99       93.13      2.46 o 
  -5   3   1      254.79      256.54      4.44 o 
  -4   3   1        3.44        3.98      0.59 o 
  -3   3   1       11.53       13.12      0.72 o 
  -2   3   1       24.11       31.96      1.67 o 
  -1   3   1       87.64      115.25      7.10 o 
   0   3   1       40.46       49.22      1.00 o 
   1   3   1       45.41       60.77      1.21 o 
   2   3   1      399.03      504.85     32.43 o 
   3   3   1       84.61       95.00      2.39 o 
   4   3   1       45.71       53.71      1.59 o 
   5   3   1       48.66       43.11      1.33 o 
   6   3   1       16.48       15.42      0.82 o 
   7   3   1        1.97        2.17      0.51 o 
   8   3   1        7.15        7.32      0.65 o 
   9   3   1        1.10        0.10      0.59 o 
  -8   4   1       10.50        8.49      0.58 o 
  -7   4   1        3.35        3.20      0.51 o 
  -6   4   1       31.26       29.26      1.12 o 
  -5   4   1       28.99       28.12      1.14 o 
  -4   4   1       16.74       16.10      0.96 o 
  -3   4   1      120.78      134.72      2.40 o 
  -2   4   1       57.23       68.00      5.76 o 
  -1   4   1       82.45       91.33      3.78 o 
   0   4   1       14.06       15.61      0.68 o 
   1   4   1      136.03      164.44      4.27 o 
   2   4   1       47.71       58.38      4.36 o 
   3   4   1        0.94        0.92      0.57 o 
   4   4   1        0.80        1.73      0.68 o 
   5   4   1       22.75       22.65      1.05 o 
   6   4   1        7.01        5.31      0.68 o 
   7   4   1       14.84       14.20      0.70 o 
   8   4   1        3.42        2.81      0.42 o 
  -6   5   1       12.94       10.95      0.68 o 
  -5   5   1        6.17        5.82      0.63 o 
  -4   5   1        2.31        1.07      0.66 o 
  -3   5   1       17.51       16.22      0.66 o 
  -2   5   1      105.56      110.02      5.00 o 
  -1   5   1       12.36       14.27      0.70 o 
   0   5   1       79.44       87.76      1.78 o 
   1   5   1        7.25        9.06      0.64 o 
   2   5   1       29.66       35.61      2.79 o 
   3   5   1       13.13       13.47      0.65 o 
   4   5   1       30.53       27.09      1.03 o 
   5   5   1       16.15       15.72      0.75 o 
   6   5   1       24.20       22.51      0.80 o 
  -3   6   1        6.07        5.03      0.41 o 
  -2   6   1       15.39       13.83      1.76 o 
  -1   6   1       59.85       53.44      1.48 o 
   0   6   1       17.30       16.65      0.57 o 
   1   6   1        1.50        2.12      0.38 o 
   2   6   1        0.42        0.69      0.37 o 
   3   6   1        3.79        4.11      0.62 o 
 -10   0   2        2.20        3.41      0.44 o 
  -9   0   2        0.28       -0.28      0.89 o 
  -8   0   2       94.50      104.43      2.93 o 
  -7   0   2       20.10       21.34      0.87 o 
  -6   0   2       85.78      102.98      2.48 o 
  -5   0   2      349.77      424.91      4.42 o 
  -4   0   2       18.63       18.92      0.56 o 
  -3   0   2      857.58      866.29      5.12 o 
  -2   0   2       75.70       72.53      2.59 o 
  -1   0   2       49.36       51.56      1.14 o 
   0   0   2      627.22      554.70     10.57 o 
   1   0   2      604.29      543.06     30.39 o 
   2   0   2      787.96      751.28     16.09 o 
   3   0   2       14.07       14.85      0.49 o 
   4   0   2       27.70       39.61      1.12 o 
   5   0   2      165.91      169.52      2.93 o 
   6   0   2      137.85      156.86      3.20 o 
   7   0   2        8.48        9.17      0.72 o 
   8   0   2        2.66        2.69      0.59 o 
   9   0   2        2.71        4.89      0.51 o 
  10   0   2        4.94        6.15      0.47 o 
 -10   1   2        9.67       11.49      0.59 o 
  -9   1   2        0.04       -0.80      0.80 o 
  -8   1   2       50.24       55.21      1.73 o 
  -7   1   2       31.92       31.60      1.05 o 
  -6   1   2      165.30      170.40      3.27 o 
  -5   1   2        6.02        5.97      0.52 o 
  -4   1   2      789.10      773.34      5.66 o 
  -3   1   2      132.34      126.47      1.89 o 
  -2   1   2      273.35      272.69     15.57 o 
  -1   1   2      210.97      235.91     15.40 o 
   0   1   2     2547.48     2816.29     49.07 o 
   1   1   2      365.25      419.35      5.35 o 
   2   1   2     1112.70     1144.26      9.69 o 
   3   1   2     1162.97     1195.19      6.93 o 
   4   1   2       44.41       54.00      1.55 o 
   5   1   2       66.65       66.96      1.96 o 
   6   1   2       96.71      106.25      2.74 o 
   7   1   2       57.18       66.63      1.90 o 
   8   1   2        5.44        7.39      0.66 o 
   9   1   2        0.78        1.38      0.47 o 
  10   1   2        1.01        0.35      0.35 o 
 -10   2   2        1.47        1.90      0.38 o 
  -9   2   2        2.23        1.69      0.52 o 
  -8   2   2        8.24        8.03      0.66 o 
  -7   2   2       81.88       74.37      2.15 o 
  -6   2   2       35.54       33.46      1.05 o 
  -5   2   2      285.15      273.06      4.02 o 
  -4   2   2      364.76      359.26      4.17 o 
  -3   2   2      308.94      318.04      3.56 o 
  -2   2   2      111.13      134.87      2.54 o 
  -1   2   2       41.12       60.69      0.99 o 
   0   2   2      111.55      162.14     23.24 o 
   1   2   2      214.05      322.74     22.34 o 
   2   2   2       54.17       74.53      1.18 o 
   3   2   2      433.14      502.41      4.72 o 
   4   2   2       66.46       79.84      2.08 o 
   5   2   2        1.15        1.94      0.52 o 
   6   2   2        2.89        2.65      0.56 o 
   7   2   2        3.10        3.16      0.59 o 
   8   2   2       43.14       46.58      1.45 o 
   9   2   2        0.44        0.00      0.70 o 
  -9   3   2        2.46        2.06      0.45 o 
  -8   3   2        0.87        0.49      0.80 o 
  -7   3   2       12.92       12.87      0.80 o 
  -6   3   2       93.65       98.02      2.92 o 
  -5   3   2      115.31      112.34      3.07 o 
  -4   3   2        1.23        2.10      0.47 o 
  -3   3   2       39.94       44.92      1.31 o 
  -2   3   2       15.99       18.50      0.53 o 
  -1   3   2      188.63      245.17      2.43 o 
   0   3   2      114.20      159.85     14.38 o 
   1   3   2      704.86     1012.90     64.34 o 
   2   3   2      215.56      308.35     17.40 o 
   3   3   2       38.04       49.39      1.59 o 
   4   3   2        0.17        0.63      0.89 o 
   5   3   2        8.37        9.92      0.72 o 
   6   3   2        8.53        6.25      0.68 o 
   7   3   2        2.53        1.97      0.56 o 
   8   3   2        1.99        2.76      0.44 o 
  -8   4   2        1.08        1.33      0.44 o 
  -7   4   2        0.04       -0.35      0.75 o 
  -6   4   2       36.06       30.90      1.05 o 
  -5   4   2       38.56       41.13      1.28 o 
  -4   4   2       23.89       22.92      1.05 o 
  -3   4   2      142.96      139.73      4.57 o 
  -2   4   2       13.73       15.11      0.65 o 
  -1   4   2       54.85       63.92      2.44 o 
   0   4   2       30.62       35.69      0.81 o 
   1   4   2       22.96       29.86      0.86 o 
   2   4   2       44.41       42.45      2.28 o 
   3   4   2       74.28       82.25      1.66 o 
   4   4   2       64.98       60.97      1.89 o 
   5   4   2       19.57       18.95      0.96 o 
   6   4   2        8.06        8.72      0.73 o 
   7   4   2        2.13        2.50      0.51 o 
  -6   5   2        1.77        1.08      0.47 o 
  -5   5   2       16.75       14.03      0.73 o 
  -4   5   2       20.26       19.07      0.93 o 
  -3   5   2        9.21        9.98      0.96 o 
  -2   5   2       20.19       20.39      2.41 o 
  -1   5   2      124.05      135.56      2.52 o 
   0   5   2       37.14       35.10      1.48 o 
   1   5   2       78.03       83.04      1.87 o 
   2   5   2       29.30       30.93      1.91 o 
   3   5   2       18.77       19.52      0.69 o 
   4   5   2        4.05        4.66      0.63 o 
   5   5   2        6.56        4.72      0.58 o 
   6   5   2        0.04       -0.10      0.68 o 
  -3   6   2        5.10        5.32      0.47 o 
  -2   6   2       56.80       45.75      2.13 o 
  -1   6   2       14.76       10.88      0.96 o 
   0   6   2       22.86       21.19      0.61 o 
   1   6   2        7.01        6.60      0.49 o 
   2   6   2        1.38        1.57      0.37 o 
   3   6   2        1.83        2.05      0.85 o 
 -10   0   3       19.52       21.26      0.73 o 
  -9   0   3        0.01       -0.07      0.75 o 
  -8   0   3       76.21       83.85      2.41 o 
  -7   0   3       43.51       48.75      1.43 o 
  -6   0   3       27.90       32.36      0.98 o 
  -5   0   3       93.33      100.45      2.18 o 
  -4   0   3      861.72      936.59      6.18 o 
  -3   0   3      766.50      850.92      5.19 o 
  -2   0   3      387.86      356.86      6.46 o 
  -1   0   3      640.13      567.23      8.31 o 
   0   0   3      647.77      597.24      2.31 o 
   1   0   3      648.33      584.46     35.84 o 
   2   0   3        0.04        0.36      0.26 o 
   3   0   3      143.67      146.71      2.11 o 
   4   0   3       11.48       12.85      0.56 o 
   5   0   3      108.38      109.21      2.46 o 
   6   0   3       33.46       32.05      1.00 o 
   7   0   3        2.72        3.00      0.59 o 
   8   0   3       24.16       28.17      1.03 o 
   9   0   3        4.98        7.53      0.59 o 
 -10   1   3        8.62       10.81      0.59 o 
  -9   1   3        2.11        3.14      0.54 o 
  -8   1   3        6.12        7.46      0.75 o 
  -7   1   3       11.98       10.86      0.77 o 
  -6   1   3        9.02        8.86      0.58 o 
  -5   1   3      347.37      322.63      3.98 o 
  -4   1   3       92.85       86.65      1.83 o 
  -3   1   3       50.06       39.54      1.15 o 
  -2   1   3      260.95      272.80     17.11 o 
  -1   1   3      835.07      773.48     78.24 o 
   0   1   3      465.83      475.67     13.17 o 
   1   1   3      173.14      195.84      2.42 o 
   2   1   3      725.67      719.90     28.34 o 
   3   1   3      249.83      304.66      3.27 o 
   4   1   3       27.87       22.11      0.68 o 
   5   1   3        7.94        6.71      0.58 o 
   6   1   3       34.93       39.04      1.24 o 
   7   1   3        2.37        2.38      0.59 o 
   8   1   3        4.33        5.20      0.65 o 
   9   1   3        3.08        3.74      0.51 o 
 -10   2   3        0.02       -0.49      0.52 o 
  -9   2   3        1.97        2.27      0.52 o 
  -8   2   3        2.96        3.93      0.58 o 
  -7   2   3       19.92       17.64      0.89 o 
  -6   2   3      105.46       88.31      2.65 o 
  -5   2   3      155.77      141.98      2.99 o 
  -4   2   3       64.58       61.72      1.83 o 
  -3   2   3       55.12       57.45      1.62 o 
  -2   2   3       97.57       96.90      4.76 o 
  -1   2   3      100.11      111.67      9.68 o 
   0   2   3      124.41      178.79     18.31 o 
   1   2   3       55.81       90.27      5.69 o 
   2   2   3      791.62      877.93     16.61 o 
   3   2   3      170.17      181.10      2.88 o 
   4   2   3        2.17        0.61      0.66 o 
   5   2   3       15.54       14.93      0.73 o 
   6   2   3        2.18        1.80      0.51 o 
   7   2   3       10.17        9.99      0.75 o 
   8   2   3        1.77        2.38      0.52 o 
   9   2   3        0.08        0.28      0.59 o 
  -9   3   3        5.16        5.66      0.51 o 
  -8   3   3        3.40        3.51      0.49 o 
  -7   3   3       20.34       17.68      0.87 o 
  -6   3   3       24.64       27.16      1.05 o 
  -5   3   3       89.06       76.95      2.15 o 
  -4   3   3       47.80       46.95      1.40 o 
  -3   3   3       48.57       51.91      1.61 o 
  -2   3   3      123.67      159.21      2.08 o 
  -1   3   3       71.00      102.93      4.72 o 
   0   3   3      145.00      214.09     18.75 o 
   1   3   3      163.12      234.32     16.43 o 
   2   3   3       18.24       18.16      0.97 o 
   3   3   3       33.76       49.38      1.45 o 
   4   3   3       27.89       31.67      1.05 o 
   5   3   3        5.82        5.69      0.73 o 
   6   3   3        0.43        1.57      0.59 o 
   7   3   3        1.93        2.92      0.54 o 
   8   3   3        7.25        7.00      0.56 o 
  -8   4   3        1.47        0.38      0.63 o 
  -7   4   3        0.16        0.12      0.86 o 
  -6   4   3        2.64        2.08      0.63 o 
  -5   4   3       67.07       64.52      1.96 o 
  -4   4   3        3.91        3.83      0.68 o 
  -3   4   3       99.84      104.38      2.13 o 
  -2   4   3       38.19       39.16      0.86 o 
  -1   4   3        5.24        6.15      0.53 o 
   0   4   3       46.95       58.27      1.24 o 
   1   4   3       82.74       98.03      6.57 o 
   2   4   3       86.26      107.71      2.12 o 
   3   4   3       47.79       58.45      3.73 o 
   4   4   3        3.95        4.54      0.68 o 
   5   4   3        3.65        3.42      0.65 o 
   6   4   3        4.74        3.98      0.58 o 
   7   4   3        4.30        4.72      0.52 o 
  -6   5   3        0.61        0.77      0.47 o 
  -5   5   3        6.62        5.59      0.61 o 
  -4   5   3        5.37        5.20      0.72 o 
  -3   5   3       55.24       51.83      1.11 o 
  -2   5   3       22.27       22.10      0.73 o 
  -1   5   3       40.33       36.73      1.12 o 
   0   5   3       34.56       34.74      0.88 o 
   1   5   3       13.31       15.18      1.03 o 
   2   5   3        4.06        4.14      0.52 o 
   3   5   3        6.20        6.52      0.59 o 
   4   5   3        0.33        0.96      0.49 o 
   5   5   3        4.89        5.82      0.52 o 
  -3   6   3       12.87       11.45      0.65 o 
  -2   6   3        6.04        4.58      0.68 o 
  -1   6   3       13.82       12.01      0.49 o 
   0   6   3        8.92        8.40      0.47 o 
   1   6   3        0.64        0.53      0.61 o 
   2   6   3        1.50        0.80      0.39 o 
 -10   0   4        3.54        4.63      0.49 o 
  -9   0   4        0.07       -0.07      0.82 o 
  -8   0   4       11.77       10.48      0.75 o 
  -7   0   4        3.26        3.93      0.56 o 
  -6   0   4       42.43       38.34      1.19 o 
  -5   0   4       72.32       94.49      2.15 o 
  -4   0   4      837.64      978.54      6.51 o 
  -3   0   4      209.98      196.35      2.38 o 
  -2   0   4      570.33      560.38     29.23 o 
  -1   0   4      658.80      562.17     20.02 o 
   0   0   4     2084.48     1758.86     34.82 o 
   1   0   4     1248.51     1044.09     28.43 o 
   2   0   4       12.26       12.97      0.33 o 
   3   0   4       35.90       39.37      1.10 o 
   4   0   4      196.12      210.99      3.13 o 
   5   0   4        1.10       -0.70      0.70 o 
   6   0   4        2.22        4.09      0.59 o 
   7   0   4        3.26        4.10      0.59 o 
   8   0   4        0.20       -0.86      0.86 o 
   9   0   4        3.72        3.51      0.49 o 
 -10   1   4        7.62        9.94      0.58 o 
  -9   1   4        4.58        5.08      0.59 o 
  -8   1   4       11.89       12.33      0.75 o 
  -7   1   4       19.58       21.90      0.93 o 
  -6   1   4        8.98        9.85      0.65 o 
  -5   1   4      141.04      135.55      2.69 o 
  -4   1   4       47.77       55.24      1.57 o 
  -3   1   4      564.18      474.79      4.03 o 
  -2   1   4      358.43      345.97     34.79 o 
  -1   1   4      473.45      457.82     56.71 o 
   0   1   4       13.98       12.44      0.48 o 
   1   1   4      301.58      304.06     19.30 o 
   2   1   4      136.17      138.65      7.35 o 
   3   1   4      362.54      407.41      4.03 o 
   4   1   4       39.36       43.09      1.29 o 
   5   1   4       22.24       17.78      0.73 o 
   6   1   4       30.37       30.79      1.03 o 
   7   1   4        1.60        1.89      0.52 o 
   8   1   4       11.77       11.82      0.77 o 
   9   1   4        1.02        1.01      0.45 o 
 -10   2   4       10.35       12.59      0.59 o 
  -9   2   4        3.79        4.89      0.58 o 
  -8   2   4        3.41        3.25      0.65 o 
  -7   2   4        4.07        3.89      0.59 o 
  -6   2   4        9.00        6.97      0.61 o 
  -5   2   4       14.91       14.08      0.73 o 
  -4   2   4       69.80       71.28      1.97 o 
  -3   2   4       94.86       85.01      1.96 o 
  -2   2   4      125.63      143.51      7.63 o 
  -1   2   4       46.23       41.77     10.57 o 
   0   2   4      126.38      132.99      9.93 o 
   1   2   4       73.02       90.95      3.05 o 
   2   2   4      126.58      131.07      1.66 o 
   3   2   4       18.41       20.99      0.72 o 
   4   2   4       60.28       57.25      1.62 o 
   5   2   4       10.32       15.84      0.79 o 
   6   2   4       24.03       25.76      1.03 o 
   7   2   4       12.37       13.19      0.82 o 
   8   2   4        3.59        3.48      0.56 o 
   9   2   4        5.95        5.73      0.49 o 
  -9   3   4        5.34        5.40      0.49 o 
  -8   3   4        9.07        9.05      0.66 o 
  -7   3   4        9.19        8.37      0.73 o 
  -6   3   4        2.57        0.75      1.05 o 
  -5   3   4       44.02       35.82      1.19 o 
  -4   3   4       17.99       17.83      0.82 o 
  -3   3   4       74.82       69.03      1.85 o 
  -2   3   4        9.77       14.44      0.49 o 
  -1   3   4        8.50       11.04      1.28 o 
   0   3   4      104.29      128.05      8.36 o 
   1   3   4       15.63       22.46      0.57 o 
   2   3   4       77.50       89.78      3.20 o 
   3   3   4       39.91       36.89      1.10 o 
   4   3   4       19.60       16.19      0.82 o 
   5   3   4        8.46        6.25      0.66 o 
   6   3   4       24.24       19.18      0.96 o 
   7   3   4        2.75        2.52      0.52 o 
   8   3   4        0.13        0.56      0.42 o 
  -8   4   4        5.39        5.99      0.49 o 
  -7   4   4        2.87        1.78      0.51 o 
  -6   4   4       30.73       27.75      1.03 o 
  -5   4   4        6.58        5.45      0.75 o 
  -4   4   4       23.01       18.44      0.98 o 
  -3   4   4      129.96      129.69      2.34 o 
  -2   4   4       14.76       15.03      0.65 o 
  -1   4   4       18.79       24.02      0.72 o 
   0   4   4        2.23        3.43      0.80 o 
   1   4   4       33.91       47.38      3.07 o 
   2   4   4       41.76       57.72      5.96 o 
   3   4   4       29.26       31.02      1.29 o 
   4   4   4       15.09       13.10      0.91 o 
   5   4   4       18.02       13.75      0.84 o 
   6   4   4        7.62        6.64      0.65 o 
   7   4   4        0.24       -0.42      0.63 o 
  -6   5   4        9.17        8.93      0.58 o 
  -5   5   4       31.12       24.98      0.91 o 
  -4   5   4       22.07       22.41      0.94 o 
  -3   5   4       22.10       21.48      1.10 o 
  -2   5   4       29.47       31.74      0.80 o 
  -1   5   4        0.10        0.02      0.79 o 
   0   5   4        2.67        2.83      0.50 o 
   1   5   4        0.61        0.87      0.57 o 
   2   5   4        6.03        8.53      1.28 o 
   3   5   4       14.15       13.54      0.58 o 
   4   5   4        3.89        4.58      0.56 o 
   5   5   4        4.28        4.10      0.52 o 
  -2   6   4        4.18        3.95      0.40 o 
  -1   6   4       10.78       10.56      0.51 o 
   0   6   4        0.86        0.17      0.99 o 
   1   6   4        4.53        4.15      0.42 o 
   2   6   4        1.24        1.07      0.44 o 
 -10   0   5        2.97        3.93      0.47 o 
  -9   0   5       15.74       13.69      0.73 o 
  -8   0   5        0.02        0.68      0.75 o 
  -7   0   5       11.02       12.44      0.77 o 
  -6   0   5        9.97        8.26      0.59 o 
  -5   0   5        0.41        0.93      0.37 o 
  -4   0   5       13.69        9.41      0.51 o 
  -3   0   5      191.19      183.32      2.45 o 
  -2   0   5      976.89      905.23     87.43 o 
  -1   0   5      563.70      521.53     13.54 o 
   0   0   5      424.67      373.13     18.60 o 
   1   0   5      314.08      230.85      2.35 o 
   2   0   5       14.01        9.64      0.61 o 
   3   0   5       48.83       41.31      1.19 o 
   4   0   5        5.53        7.44      0.51 o 
   5   0   5        8.22        7.39      0.58 o 
   6   0   5      109.66      107.56      2.93 o 
   7   0   5        1.46        1.73      0.52 o 
   8   0   5        2.14        2.31      0.54 o 
   9   0   5        0.85        1.43      0.38 o 
 -10   1   5        5.91        7.98      0.52 o 
  -9   1   5        2.46        4.21      0.52 o 
  -8   1   5       62.09       62.42      1.80 o 
  -7   1   5        3.73        6.06      0.58 o 
  -6   1   5       25.36       25.80      0.93 o 
  -5   1   5        8.53        6.83      0.54 o 
  -4   1   5       81.34       57.22      1.68 o 
  -3   1   5       31.34       26.34      0.80 o 
  -2   1   5      121.40      102.02     11.34 o 
  -1   1   5       44.73       51.72      6.33 o 
   0   1   5       63.58       60.50      1.38 o 
   1   1   5      135.30      148.44     14.32 o 
   2   1   5       66.51       68.89      3.80 o 
   3   1   5      262.22      266.30      3.41 o 
   4   1   5        9.81       13.38      0.59 o 
   5   1   5       35.67       34.02      1.10 o 
   6   1   5       30.59       28.42      1.07 o 
   7   1   5       19.95       20.28      0.91 o 
   8   1   5        7.02        7.53      0.65 o 
   9   1   5        1.21        1.47      0.35 o 
  -9   2   5        8.45       10.10      0.61 o 
  -8   2   5       11.91       11.70      0.79 o 
  -7   2   5       11.90       12.77      0.75 o 
  -6   2   5        4.24        3.20      0.63 o 
  -5   2   5       51.26       45.92      1.43 o 
  -4   2   5       22.25       24.26      0.80 o 
  -3   2   5        4.79        6.69      0.47 o 
  -2   2   5       61.35       54.24      2.52 o 
  -1   2   5        1.57        0.87      0.33 o 
   0   2   5       67.12       65.49      1.80 o 
   1   2   5       39.30       43.43      1.28 o 
   2   2   5        2.99        5.36      0.35 o 
   3   2   5        3.65        3.14      0.51 o 
   4   2   5       35.17       33.05      1.07 o 
   5   2   5       31.46       27.75      0.96 o 
   6   2   5       47.00       40.64      1.21 o 
   7   2   5        6.68        6.60      0.65 o 
   8   2   5        2.06        0.91      0.51 o 
  -9   3   5        2.09        2.34      0.44 o 
  -8   3   5        4.32        3.30      0.52 o 
  -7   3   5        7.49        6.81      0.65 o 
  -6   3   5       28.72       27.74      1.05 o 
  -5   3   5        1.63        0.44      1.15 o 
  -4   3   5        1.61        2.15      0.52 o 
  -3   3   5        0.63        0.17      0.47 o 
  -2   3   5       13.34       11.53      0.79 o 
  -1   3   5       19.84       18.55      2.24 o 
   0   3   5       13.04       10.28      1.10 o 
   1   3   5       12.12        7.61      0.44 o 
   2   3   5       28.09       24.58      0.63 o 
   3   3   5      135.65      133.93      3.20 o 
   4   3   5       27.91       27.40      1.00 o 
   5   3   5       39.12       36.35      1.14 o 
   6   3   5        3.02        2.53      0.58 o 
   7   3   5        4.00        3.41      0.54 o 
   8   3   5        3.19        3.21      0.44 o 
  -8   4   5        0.08       -0.10      0.58 o 
  -7   4   5        0.11        0.42      0.42 o 
  -6   4   5       11.44        8.38      0.73 o 
  -5   4   5       52.50       50.35      1.55 o 
  -4   4   5       29.73       30.60      1.14 o 
  -3   4   5       12.63       12.13      0.61 o 
  -2   4   5       13.58       12.04      0.87 o 
  -1   4   5        0.21        1.13      0.61 o 
   0   4   5       18.18       18.15      1.15 o 
   1   4   5       52.02       60.13      1.47 o 
   2   4   5       49.63       51.99      2.99 o 
   3   4   5       14.07       14.42      0.64 o 
   4   4   5       12.86       14.58      0.89 o 
   5   4   5        0.01        0.00      0.80 o 
   6   4   5        5.17        5.20      0.54 o 
   7   4   5        0.67        0.23      0.66 o 
  -6   5   5        9.64        8.87      0.54 o 
  -5   5   5        8.83        8.24      0.61 o 
  -4   5   5        1.99        2.38      0.61 o 
  -3   5   5       25.82       25.38      0.72 o 
  -2   5   5        7.33        7.03      0.56 o 
  -1   5   5       17.25       16.96      0.69 o 
   0   5   5        8.06        7.63      0.57 o 
   1   5   5        5.95        7.52      1.30 o 
   2   5   5       20.94       24.52      2.58 o 
   3   5   5       15.10       16.89      1.30 o 
   4   5   5        9.00        8.33      0.63 o 
   5   5   5        6.60        6.15      0.54 o 
  -2   6   5        9.48        8.38      0.42 o 
  -1   6   5       16.30       15.44      1.94 o 
   0   6   5        3.43        3.76      0.40 o 
   1   6   5       15.28       14.89      1.48 o 
 -10   0   6        4.99        5.31      0.49 o 
  -9   0   6        1.29        0.12      0.84 o 
  -8   0   6       12.17       10.43      0.75 o 
  -7   0   6       65.18       78.63      2.17 o 
  -6   0   6        0.18        0.31      0.73 o 
  -5   0   6        4.74        6.48      0.51 o 
  -4   0   6       80.43       80.48      1.89 o 
  -3   0   6      290.85      268.38      3.16 o 
  -2   0   6        5.99        5.25      0.28 o 
  -1   0   6        5.71        6.79      0.38 o 
   0   0   6      126.09       91.33      3.04 o 
   1   0   6        4.57        4.24      0.26 o 
   2   0   6       36.52       31.55      2.29 o 
   3   0   6        0.15       -0.63      0.63 o 
   4   0   6        3.55        3.98      0.52 o 
   5   0   6       40.70       32.91      0.94 o 
   6   0   6       81.87       71.68      2.11 o 
   7   0   6        0.94       -0.23      0.96 o 
   8   0   6        2.81        2.76      0.51 o 
   9   0   6        6.77        6.64      0.49 o 
 -10   1   6        1.62        1.92      0.40 o 
  -9   1   6        2.32        1.94      0.51 o 
  -8   1   6       11.96       11.37      0.75 o 
  -7   1   6       15.67       13.13      0.80 o 
  -6   1   6       18.91       19.75      0.84 o 
  -5   1   6       22.64       19.11      0.75 o 
  -4   1   6      100.86       95.45      2.18 o 
  -3   1   6        5.84        4.80      0.44 o 
  -2   1   6       82.17       96.87     11.47 o 
  -1   1   6      484.39      489.69     45.63 o 
   0   1   6       89.14       74.55      1.12 o 
   1   1   6       86.19       83.10      6.62 o 
   2   1   6      117.49      117.32      4.24 o 
   3   1   6       46.67       51.47      1.45 o 
   4   1   6       80.58       73.01      2.15 o 
   5   1   6       16.19       16.37      0.79 o 
   6   1   6       79.54       76.87      2.22 o 
   7   1   6       17.42       15.86      0.87 o 
   8   1   6        3.14        2.52      0.54 o 
   9   1   6        0.60        0.75      0.38 o 
  -9   2   6        0.54        0.52      0.65 o 
  -8   2   6        7.67        7.60      0.63 o 
  -7   2   6       51.54       47.59      1.43 o 
  -6   2   6        2.10        0.21      0.79 o 
  -5   2   6       54.51       48.61      1.50 o 
  -4   2   6        2.17        2.74      0.49 o 
  -3   2   6       19.38       23.67      0.75 o 
  -2   2   6      137.22      143.46     11.68 o 
  -1   2   6       42.63       38.15      2.14 o 
   0   2   6       23.49       16.95      0.86 o 
   1   2   6       94.94       95.05      1.78 o 
   2   2   6       23.22       23.98      0.54 o 
   3   2   6       17.91       19.58      0.77 o 
   4   2   6       31.10       24.96      0.96 o 
   5   2   6       13.37       14.97      0.87 o 
   6   2   6       21.99       19.54      0.91 o 
   7   2   6        9.88        9.31      0.68 o 
   8   2   6        1.34        1.55      0.45 o 
  -9   3   6        1.80        1.57      0.40 o 
  -8   3   6        1.75        1.01      0.51 o 
  -7   3   6        7.44        6.51      0.63 o 
  -6   3   6       27.40       22.53      0.98 o 
  -5   3   6       33.95       31.72      1.10 o 
  -4   3   6       22.86       20.28      0.96 o 
  -3   3   6       19.51       17.01      0.82 o 
  -2   3   6        3.18        4.20      0.42 o 
  -1   3   6       10.90       13.09      0.52 o 
   0   3   6       86.12       98.08      4.13 o 
   1   3   6        9.69        9.34      0.46 o 
   2   3   6       11.14       10.36      0.73 o 
   3   3   6        9.18        8.02      0.70 o 
   4   3   6       46.07       46.81      1.41 o 
   5   3   6        6.53        4.59      0.59 o 
   6   3   6        6.63        7.00      0.68 o 
   7   3   6        2.34        2.20      0.49 o 
  -7   4   6        0.65        0.40      0.45 o 
  -6   4   6        1.81        1.34      0.51 o 
  -5   4   6        9.13        8.38      0.79 o 
  -4   4   6        2.24        3.16      0.68 o 
  -3   4   6       10.55       10.28      0.56 o 
  -2   4   6       34.48       32.77      2.09 o 
  -1   4   6       69.64       71.46      8.24 o 
   0   4   6       26.72       26.27      2.83 o 
   1   4   6        5.30        6.00      1.09 o 
   2   4   6       60.03       61.72      1.29 o 
   3   4   6       23.21       24.42      1.06 o 
   4   4   6       19.01       18.86      0.93 o 
   5   4   6        0.68        1.50      0.51 o 
   6   4   6        2.14        1.87      0.49 o 
  -6   5   6        0.06        0.52      0.59 o 
  -5   5   6        1.85        1.71      0.47 o 
  -4   5   6        3.48        4.47      0.58 o 
  -3   5   6        7.86        7.81      0.54 o 
  -2   5   6        6.44        5.91      0.53 o 
  -1   5   6       24.62       26.09      2.67 o 
   0   5   6       16.86       18.26      1.77 o 
   1   5   6       97.65      104.83      4.79 o 
   2   5   6       14.52       13.41      1.41 o 
   3   5   6        1.18        1.34      0.38 o 
   4   5   6        5.50        4.59      0.51 o 
 -10   0   7        4.67        3.96      0.49 o 
  -9   0   7        6.61        4.54      0.63 o 
  -8   0   7        2.71        3.77      0.66 o 
  -7   0   7       36.25       32.99      1.10 o 
  -6   0   7       22.40       21.29      0.84 o 
  -5   0   7       13.71       10.76      0.66 o 
  -4   0   7       36.97       30.43      0.86 o 
  -3   0   7        2.54        1.90      0.38 o 
  -2   0   7      110.33       93.25      9.46 o 
  -1   0   7     1230.60     1064.83      4.75 o 
   0   0   7     1151.44     1117.22      4.92 o 
   1   0   7      248.97      200.87      1.95 o 
   2   0   7       45.40       44.03      1.79 o 
   3   0   7       11.54        7.49      0.52 o 
   4   0   7      109.50      108.22      2.62 o 
   5   0   7       20.56       17.90      0.82 o 
   6   0   7       37.37       34.50      1.21 o 
   7   0   7       32.04       30.86      1.07 o 
   8   0   7       44.68       47.14      1.40 o 
 -10   1   7        0.11        0.19      0.52 o 
  -9   1   7        0.04       -0.77      0.77 o 
  -8   1   7        0.81        0.94      0.51 o 
  -7   1   7       12.13       10.90      0.75 o 
  -6   1   7        9.84        8.38      0.68 o 
  -5   1   7       91.34       81.69      2.31 o 
  -4   1   7       35.25       32.01      0.93 o 
  -3   1   7      151.31      115.59      2.32 o 
  -2   1   7      377.22      374.51     38.08 o 
  -1   1   7      141.00      122.31      8.28 o 
   0   1   7       48.96       41.98      1.20 o 
   1   1   7      148.91      148.47      3.78 o 
   2   1   7       21.96       23.10      0.49 o 
   3   1   7       18.59       18.55      0.72 o 
   4   1   7        0.58        0.12      0.42 o 
   5   1   7       47.76       44.14      1.28 o 
   6   1   7       88.15       79.26      2.34 o 
   7   1   7        8.82        7.88      0.70 o 
   8   1   7        2.27        2.22      0.47 o 
  -9   2   7        3.59        4.87      0.45 o 
  -8   2   7        9.42        8.99      0.66 o 
  -7   2   7        7.76        8.17      0.75 o 
  -6   2   7       46.59       45.22      1.40 o 
  -5   2   7       25.87       23.77      0.93 o 
  -4   2   7       12.05        9.78      0.65 o 
  -3   2   7       22.15       19.21      0.73 o 
  -2   2   7       73.11       82.09      5.31 o 
  -1   2   7       34.30       38.18      2.78 o 
   0   2   7       55.32       66.34      1.31 o 
   1   2   7        7.48        5.60      0.49 o 
   2   2   7      122.03      106.35      3.62 o 
   3   2   7       49.10       46.18      1.41 o 
   4   2   7       18.30       18.53      0.82 o 
   5   2   7       28.06       24.45      1.05 o 
   6   2   7       15.14       13.03      0.80 o 
   7   2   7        2.98        1.75      0.51 o 
   8   2   7        2.64        3.55      0.47 o 
  -8   3   7        3.61        4.58      0.52 o 
  -7   3   7        7.58        6.34      0.68 o 
  -6   3   7        3.36        0.82      1.05 o 
  -5   3   7       21.99       21.92      0.98 o 
  -4   3   7       44.20       44.82      1.28 o 
  -3   3   7       19.42       17.45      0.87 o 
  -2   3   7       35.46       36.33      2.07 o 
  -1   3   7       99.90      103.83      3.58 o 
   0   3   7       78.91       80.05      1.59 o 
   1   3   7       12.46       15.88      0.57 o 
   2   3   7       21.10       24.68      0.70 o 
   3   3   7       46.68       41.18      1.31 o 
   4   3   7       13.70       14.18      0.84 o 
   5   3   7       28.37       28.71      1.03 o 
   6   3   7        1.35       -0.26      0.89 o 
   7   3   7        1.14        1.17      0.42 o 
  -7   4   7        0.12        0.19      0.70 o 
  -6   4   7       13.56       11.95      0.72 o 
  -5   4   7       51.48       44.12      1.40 o 
  -4   4   7       14.44       13.22      0.82 o 
  -3   4   7        6.60        7.81      0.54 o 
  -2   4   7       60.72       60.41      1.32 o 
  -1   4   7       32.50       34.70      2.95 o 
   0   4   7       22.15       22.08      0.73 o 
   1   4   7       78.18       87.54      3.99 o 
   2   4   7       20.43       19.75      1.31 o 
   3   4   7       39.99       37.51      0.86 o 
   4   4   7        5.01        4.58      0.68 o 
   5   4   7        5.45        5.40      0.56 o 
   6   4   7       30.87       28.35      0.86 o 
  -5   5   7        0.01        0.30      0.65 o 
  -4   5   7        9.23        9.61      0.63 o 
  -3   5   7       19.93       19.23      0.62 o 
  -2   5   7       24.40       22.83      0.79 o 
  -1   5   7       12.12       11.93      1.07 o 
   0   5   7       20.68       21.01      1.11 o 
   1   5   7       46.48       48.43      2.86 o 
   2   5   7        3.49        2.91      0.41 o 
   3   5   7        1.12        0.85      0.36 o 
   4   5   7        0.14        0.16      0.66 o 
 -10   0   8        0.02       -0.03      0.54 o 
  -9   0   8        3.76        4.31      0.52 o 
  -8   0   8        9.91        9.05      0.65 o 
  -7   0   8       10.23        8.02      0.68 o 
  -6   0   8       28.92       29.43      1.03 o 
  -5   0   8       12.22       10.32      0.72 o 
  -4   0   8        9.14       10.50      0.56 o 
  -3   0   8       10.81        8.47      0.52 o 
  -2   0   8      259.39      230.95     11.80 o 
  -1   0   8       71.11       68.59      1.21 o 
   0   0   8       15.56       12.39      0.56 o 
   1   0   8      516.01      375.51      2.96 o 
   2   0   8       61.20       44.75      0.96 o 
   3   0   8       58.43       47.96      1.50 o 
   4   0   8        9.86        8.45      0.65 o 
   5   0   8       47.95       46.16      1.31 o 
   6   0   8      145.28      133.82      3.30 o 
   7   0   8       40.10       39.79      1.14 o 
   8   0   8        0.03        0.00      0.66 o 
  -9   1   8        2.98        2.93      0.44 o 
  -8   1   8       13.18       12.07      0.77 o 
  -7   1   8       47.28       44.05      1.36 o 
  -6   1   8       35.94       32.14      1.07 o 
  -5   1   8       18.90       15.95      0.82 o 
  -4   1   8        0.62       -0.59      0.65 o 
  -3   1   8        1.16        0.47      0.38 o 
  -2   1   8      168.92      154.41     15.99 o 
  -1   1   8      191.18      160.15     10.00 o 
   0   1   8      700.81      649.30      4.01 o 
   1   1   8      118.93      118.96      2.65 o 
   2   1   8       33.87       35.56      0.75 o 
   3   1   8       20.50       18.65      0.77 o 
   4   1   8       18.85       14.50      0.80 o 
   5   1   8       36.22       27.65      1.03 o 
   6   1   8        4.54        4.23      0.59 o 
   7   1   8       14.99       15.89      0.84 o 
   8   1   8       16.12       16.38      0.72 o 
  -9   2   8        0.03        0.54      0.40 o 
  -8   2   8        0.54        1.40      0.51 o 
  -7   2   8       25.07       21.24      0.89 o 
  -6   2   8       14.17       11.53      0.82 o 
  -5   2   8       51.05       51.45      1.54 o 
  -4   2   8       11.76        8.65      0.63 o 
  -3   2   8       18.10       14.53      0.75 o 
  -2   2   8       34.20       38.20      1.22 o 
  -1   2   8       35.38       38.13      0.78 o 
   0   2   8       93.48       86.37      1.98 o 
   1   2   8       83.99       82.58      1.62 o 
   2   2   8       65.88       63.28      1.33 o 
   3   2   8       36.39       35.63      1.08 o 
   4   2   8        3.63        3.21      0.58 o 
   5   2   8       18.83       16.82      0.91 o 
   6   2   8        2.59        3.00      0.49 o 
   7   2   8       19.89       18.44      0.77 o 
  -8   3   8        0.66        1.24      0.38 o 
  -7   3   8        2.36        1.71      0.51 o 
  -6   3   8       53.00       50.41      1.54 o 
  -5   3   8       45.67       43.63      1.36 o 
  -4   3   8        9.69        7.58      0.73 o 
  -3   3   8        8.86        5.99      0.70 o 
  -2   3   8       79.57       72.11      3.39 o 
  -1   3   8       35.67       32.23      0.76 o 
   0   3   8       10.71        7.87      0.50 o 
   1   3   8       26.82       24.53      0.72 o 
   2   3   8      182.36      174.43      4.15 o 
   3   3   8       19.53       20.10      0.91 o 
   4   3   8       12.54       11.86      0.82 o 
   5   3   8        2.56        2.69      0.63 o 
   6   3   8       11.00       10.92      0.68 o 
   7   3   8        0.03        0.19      0.61 o 
  -7   4   8       14.17       13.38      0.66 o 
  -6   4   8       10.69        9.75      0.66 o 
  -5   4   8        2.59        1.78      0.59 o 
  -4   4   8       33.45       31.05      1.08 o 
  -3   4   8        8.45        8.17      1.00 o 
  -2   4   8       13.19       13.34      0.91 o 
  -1   4   8       17.35       18.56      1.37 o 
   0   4   8       15.85       16.06      0.65 o 
   1   4   8      101.25      108.91      2.19 o 
   2   4   8       11.72       11.40      0.60 o 
   3   4   8       34.95       34.19      0.79 o 
   4   4   8        3.29        2.57      0.56 o 
   5   4   8       24.85       23.19      0.82 o 
  -5   5   8        9.85        8.33      0.56 o 
  -4   5   8        9.72        8.35      0.61 o 
  -3   5   8       17.17       15.17      1.25 o 
  -2   5   8        3.77        3.50      0.43 o 
  -1   5   8       14.13       13.88      0.57 o 
   0   5   8       35.83       38.24      1.54 o 
   1   5   8        1.80        1.65      0.54 o 
   2   5   8        0.49        0.83      0.40 o 
   3   5   8        0.36        0.02      0.56 o 
  -9   0   9        4.45        3.84      0.54 o 
  -8   0   9       18.60       16.21      0.77 o 
  -7   0   9       62.40       58.69      1.66 o 
  -6   0   9        0.19       -0.79      0.79 o 
  -5   0   9      113.72       94.53      2.60 o 
  -4   0   9       19.39       18.62      0.80 o 
  -3   0   9      167.75      153.89      2.90 o 
  -2   0   9      243.97      244.20      9.98 o 
  -1   0   9       10.82       10.71      0.75 o 
   0   0   9      786.67      732.10      5.25 o 
   1   0   9        0.29        1.28      0.58 o 
   2   0   9        1.46        0.75      0.37 o 
   3   0   9       10.81        8.37      0.63 o 
   4   0   9        0.97        1.55      0.49 o 
   5   0   9        9.42        7.23      0.68 o 
   6   0   9        5.81        4.26      0.65 o 
   7   0   9        1.25        0.52      0.82 o 
   8   0   9        2.06        2.38      0.45 o 
  -9   1   9        3.78        4.51      0.51 o 
  -8   1   9        5.32        5.36      0.61 o 
  -7   1   9       30.62       26.65      1.05 o 
  -6   1   9       95.28       79.16      2.29 o 
  -5   1   9       16.81       13.96      0.73 o 
  -4   1   9      133.52      120.20      2.81 o 
  -3   1   9       19.85       17.90      0.75 o 
  -2   1   9        6.54        6.07      0.40 o 
  -1   1   9      192.57      158.28      5.60 o 
   0   1   9      220.74      209.53      2.58 o 
   1   1   9      205.53      188.41      2.96 o 
   2   1   9      189.52      179.01      3.38 o 
   3   1   9       21.91       22.22      0.93 o 
   4   1   9       47.66       40.31      1.29 o 
   5   1   9        2.90        2.18      0.52 o 
   6   1   9        7.36        5.85      0.63 o 
   7   1   9       47.64       48.78      1.50 o 
   8   1   9       12.77       12.24      0.59 o 
  -9   2   9        0.60       -0.09      0.59 o 
  -8   2   9        8.84        8.47      0.65 o 
  -7   2   9        4.70        5.76      0.65 o 
  -6   2   9       58.65       57.24      1.66 o 
  -5   2   9       60.85       54.93      1.68 o 
  -4   2   9       25.00       24.43      0.96 o 
  -3   2   9       22.15       22.92      0.89 o 
  -2   2   9       13.88       13.32      0.56 o 
  -1   2   9        3.45        5.65      0.42 o 
   0   2   9       36.45       31.75      0.72 o 
   1   2   9       12.37       11.36      0.84 o 
   2   2   9      202.39      191.66      6.09 o 
   3   2   9       39.07       33.31      1.15 o 
   4   2   9       47.84       46.13      1.36 o 
   5   2   9        6.15        6.76      0.66 o 
   6   2   9       20.48       19.09      0.82 o 
   7   2   9        7.36        7.86      0.56 o 
  -8   3   9        1.73        2.17      0.42 o 
  -7   3   9        4.39        3.81      0.52 o 
  -6   3   9       21.20       20.52      0.98 o 
  -5   3   9        9.92        9.05      0.75 o 
  -4   3   9        8.63        7.62      0.75 o 
  -3   3   9       12.43       14.18      0.89 o 
  -2   3   9        7.70        9.29      0.52 o 
  -1   3   9        0.03       -0.11      0.69 o 
   0   3   9       19.44       18.92      0.67 o 
   1   3   9      412.31      407.55      5.91 o 
   2   3   9       35.85       36.75      0.93 o 
   3   3   9       54.68       53.34      1.59 o 
   4   3   9        5.23        3.74      0.65 o 
   5   3   9        6.52        5.89      0.63 o 
   6   3   9        0.85        1.00      0.38 o 
  -7   4   9        1.18        0.56      0.59 o 
  -6   4   9       13.54       11.75      0.65 o 
  -5   4   9       57.22       58.91      1.64 o 
  -4   4   9       10.19        7.30      0.75 o 
  -3   4   9       27.97       25.80      1.23 o 
  -2   4   9       14.18       14.82      1.48 o 
  -1   4   9        4.54        4.62      0.53 o 
   0   4   9       53.71       55.19      1.17 o 
   1   4   9        2.86        3.61      0.49 o 
   2   4   9       20.43       19.78      0.89 o 
   3   4   9        5.89        5.91      0.45 o 
   4   4   9        6.53        5.62      0.59 o 
   5   4   9       14.71       14.41      0.65 o 
  -4   5   9       13.97       13.64      0.68 o 
  -3   5   9        4.63        4.95      0.40 o 
  -2   5   9       21.27       20.22      0.92 o 
  -1   5   9       11.10       10.94      0.49 o 
   0   5   9       10.24       10.13      1.10 o 
   1   5   9        3.85        3.49      0.40 o 
   2   5   9       15.15       16.87      0.67 o 
  -9   0  10        2.89        2.97      0.42 o 
  -8   0  10        0.83        0.58      0.52 o 
  -7   0  10        0.00        0.44      0.52 o 
  -6   0  10        8.55        7.91      0.66 o 
  -5   0  10       71.03       63.03      1.82 o 
  -4   0  10      664.53      563.14      6.34 o 
  -3   0  10        4.81        5.59      0.58 o 
  -2   0  10       14.87       17.04      0.54 o 
  -1   0  10       22.65       15.41      0.47 o 
   0   0  10       24.07       19.45      0.54 o 
   1   0  10        2.77        5.22      0.90 o 
   2   0  10        0.83        2.26      0.36 o 
   3   0  10      118.11      103.05      2.86 o 
   4   0  10       75.50       72.97      2.24 o 
   5   0  10        0.02        0.23      0.82 o 
   6   0  10        3.43        3.25      0.52 o 
   7   0  10       16.67       17.57      0.73 o 
  -9   1  10        1.37        2.11      0.44 o 
  -8   1  10        4.55        4.72      0.56 o 
  -7   1  10        3.59        3.06      0.58 o 
  -6   1  10       20.04       16.68      0.91 o 
  -5   1  10      118.06      109.93      3.02 o 
  -4   1  10        5.79        6.88      0.66 o 
  -3   1  10       36.32       31.70      0.98 o 
  -2   1  10      159.45      176.17      9.01 o 
  -1   1  10       51.06       51.17      2.15 o 
   0   1  10       26.51       24.65      0.60 o 
   1   1  10        9.31       10.81      0.45 o 
   2   1  10       83.08       71.67      1.43 o 
   3   1  10      155.52      140.44      3.37 o 
   4   1  10        2.19        2.11      0.52 o 
   5   1  10        3.91        4.65      0.59 o 
   6   1  10       14.37       12.96      0.77 o 
   7   1  10        0.36       -0.14      0.73 o 
  -8   2  10        0.89        1.54      0.42 o 
  -7   2  10       10.16        8.84      0.61 o 
  -6   2  10       68.83       67.51      2.08 o 
  -5   2  10       49.81       49.62      1.50 o 
  -4   2  10       39.23       42.65      1.31 o 
  -3   2  10       40.26       36.08      1.10 o 
  -2   2  10        0.08       -0.37      0.62 o 
  -1   2  10      102.03       98.42      1.91 o 
   0   2  10        8.87       10.82      0.80 o 
   1   2  10      339.00      325.50      3.53 o 
   2   2  10      157.62      153.81      2.50 o 
   3   2  10       59.82       57.52      1.82 o 
   4   2  10        0.06       -0.98      0.98 o 
   5   2  10        3.47        3.76      0.54 o 
   6   2  10        1.83        1.31      0.44 o 
   7   2  10       10.28       10.25      0.58 o 
  -8   3  10        2.08        2.76      0.40 o 
  -7   3  10        3.15        1.89      0.52 o 
  -6   3  10        4.08        4.61      0.58 o 
  -5   3  10       36.88       35.23      1.15 o 
  -4   3  10       33.46       30.93      1.14 o 
  -3   3  10       20.48       18.09      0.91 o 
  -2   3  10        2.94        3.98      0.48 o 
  -1   3  10       48.82       49.66      2.12 o 
   0   3  10       52.14       54.63      1.25 o 
   1   3  10       39.37       37.04      0.86 o 
   2   3  10       14.01       12.81      0.72 o 
   3   3  10        8.74        7.02      0.66 o 
   4   3  10        0.01        1.00      0.45 o 
   5   3  10        1.79        0.54      0.87 o 
   6   3  10        0.35        1.10      0.38 o 
  -6   4  10       13.21       12.14      0.68 o 
  -5   4  10        1.33        0.33      0.93 o 
  -4   4  10       28.59       28.85      1.00 o 
  -3   4  10       15.82       16.50      0.62 o 
  -2   4  10       41.57       41.20      2.04 o 
  -1   4  10        2.87        3.49      0.45 o 
   0   4  10        4.03        4.57      0.46 o 
   1   4  10       30.42       31.24      0.94 o 
   2   4  10       23.45       25.75      0.68 o 
   3   4  10        2.97        3.17      0.40 o 
   4   4  10        5.38        5.89      0.52 o 
  -3   5  10       27.32       26.18      0.60 o 
  -2   5  10       19.91       19.07      0.92 o 
  -1   5  10        4.39        5.03      0.40 o 
   0   5  10        3.51        2.88      0.39 o 
   1   5  10       21.67       23.17      0.56 o 
  -9   0  11        3.01        3.09      0.44 o 
  -8   0  11       12.33       12.23      0.65 o 
  -7   0  11       20.93       20.31      0.93 o 
  -6   0  11        1.70        1.43      0.52 o 
  -5   0  11      156.96      145.91      3.48 o 
  -4   0  11      110.97      109.16      2.99 o 
  -3   0  11        1.98        2.36      0.52 o 
  -2   0  11       28.16       25.93      0.62 o 
  -1   0  11       54.30       44.07      0.99 o 
   0   0  11      108.02      106.69      1.91 o 
   1   0  11        1.86        3.48      0.37 o 
   2   0  11       93.39       76.84      3.20 o 
   3   0  11      224.40      213.75      4.19 o 
   4   0  11       14.08       12.21      0.82 o 
   5   0  11       18.81       17.29      0.91 o 
   6   0  11        0.27        0.28      0.63 o 
   7   0  11        0.10        0.58      0.35 o 
  -9   1  11        1.95        2.69      0.40 o 
  -8   1  11        0.98        0.28      0.77 o 
  -7   1  11        0.12        0.68      0.75 o 
  -6   1  11       23.50       25.50      1.05 o 
  -5   1  11       11.05       10.41      0.75 o 
  -4   1  11      301.66      275.65      4.65 o 
  -3   1  11       72.12       66.46      2.04 o 
  -2   1  11       22.25       22.56      1.76 o 
  -1   1  11        2.12        1.36      0.59 o 
   0   1  11        4.63        3.77      0.37 o 
   1   1  11       13.56       11.13      0.48 o 
   2   1  11       73.95       72.17      3.76 o 
   3   1  11       52.02       51.05      1.52 o 
   4   1  11       27.57       23.19      0.98 o 
   5   1  11       15.45       15.18      0.82 o 
   6   1  11        6.99        7.02      0.54 o 
   7   1  11        3.33        4.03      0.42 o 
  -8   2  11        0.67        1.10      0.40 o 
  -7   2  11        2.87        2.25      0.49 o 
  -6   2  11        2.87        2.64      0.58 o 
  -5   2  11       22.59       24.28      0.98 o 
  -4   2  11        0.76        0.45      0.91 o 
  -3   2  11       75.65       65.71      1.92 o 
  -2   2  11       25.71       21.55      0.67 o 
  -1   2  11       60.23       58.90      1.25 o 
   0   2  11       57.36       59.85      1.26 o 
   1   2  11       14.76       14.31      0.60 o 
   2   2  11       11.70       12.25      0.72 o 
   3   2  11       36.59       32.85      1.14 o 
   4   2  11       32.83       32.96      1.14 o 
   5   2  11        7.64        8.10      0.59 o 
   6   2  11        1.34        1.36      0.44 o 
  -7   3  11        6.33        6.55      0.49 o 
  -6   3  11        5.73        5.13      0.58 o 
  -5   3  11       32.44       34.79      1.08 o 
  -4   3  11       40.79       40.00      1.24 o 
  -3   3  11        8.54        8.16      0.75 o 
  -2   3  11       81.70       80.01      2.83 o 
  -1   3  11       19.47       18.62      0.65 o 
   0   3  11       20.63       21.39      1.15 o 
   1   3  11       66.43       63.70      1.85 o 
   2   3  11       10.32       10.07      0.57 o 
   3   3  11        7.42        7.41      0.68 o 
   4   3  11       10.13       10.86      0.68 o 
   5   3  11        2.19        2.27      0.44 o 
  -6   4  11        2.93        3.25      0.45 o 
  -5   4  11        9.94        9.45      0.61 o 
  -4   4  11        6.50        5.78      0.66 o 
  -3   4  11       31.88       33.46      0.73 o 
  -2   4  11        8.35        9.46      0.86 o 
  -1   4  11        7.42        6.86      0.84 o 
   0   4  11        2.98        3.37      0.41 o 
   1   4  11       76.23       79.23      2.47 o 
   2   4  11        3.48        4.77      0.41 o 
   3   4  11       29.60       28.51      0.97 o 
  -1   5  11        2.21        2.96      0.32 o 
  -8   0  12        1.50        0.10      0.77 o 
  -7   0  12        1.44        1.36      0.52 o 
  -6   0  12       15.96       16.10      0.87 o 
  -5   0  12        9.90        9.52      0.75 o 
  -4   0  12       68.36       71.96      2.15 o 
  -3   0  12       61.62       57.43      1.73 o 
  -2   0  12       15.94       17.71      1.21 o 
  -1   0  12        0.56        0.00      0.54 o 
   0   0  12        4.44        4.23      0.40 o 
   1   0  12        1.21       -0.37      0.54 o 
   2   0  12      133.50      114.01      2.22 o 
   3   0  12        0.75        0.23      0.91 o 
   4   0  12       11.32        9.50      0.72 o 
   5   0  12        0.03       -0.49      0.75 o 
   6   0  12        1.07        1.47      0.42 o 
  -8   1  12       10.77       11.95      0.61 o 
  -7   1  12        6.43        6.55      0.63 o 
  -6   1  12        1.40        1.15      0.51 o 
  -5   1  12       46.66       44.64      1.36 o 
  -4   1  12       53.44       51.94      1.57 o 
  -3   1  12       23.28       19.14      0.89 o 
  -2   1  12       51.56       50.42      2.43 o 
  -1   1  12       77.74       62.55      1.82 o 
   0   1  12        1.40        1.39      0.45 o 
   1   1  12        4.56        3.87      0.64 o 
   2   1  12       21.65       21.68      0.78 o 
   3   1  12       80.12       72.22      2.27 o 
   4   1  12       18.10       20.38      0.91 o 
   5   1  12        4.76        3.35      0.52 o 
   6   1  12        4.75        5.33      0.51 o 
  -8   2  12        4.81        5.29      0.49 o 
  -7   2  12        1.44        1.22      0.42 o 
  -6   2  12        3.81        3.20      0.52 o 
  -5   2  12        1.54        2.39      0.58 o 
  -4   2  12       33.27       34.04      1.14 o 
  -3   2  12       19.47       19.26      0.91 o 
  -2   2  12       20.66       22.71      0.73 o 
  -1   2  12       25.80       25.66      0.73 o 
   0   2  12        2.09        2.55      0.41 o 
   1   2  12       18.08       20.05      1.33 o 
   2   2  12        0.50       -0.14      0.69 o 
   3   2  12        8.15        7.72      0.72 o 
   4   2  12       19.09       19.28      0.82 o 
   5   2  12        0.23        0.14      0.65 o 
  -7   3  12        5.48        6.34      0.51 o 
  -6   3  12        8.37        7.86      0.59 o 
  -5   3  12        5.92        6.58      0.61 o 
  -4   3  12        1.35        2.15      0.61 o 
  -3   3  12       78.70       75.85      2.22 o 
  -2   3  12       47.72       50.44      3.02 o 
  -1   3  12        3.29        3.68      0.47 o 
   0   3  12        2.27        2.32      0.44 o 
   1   3  12       24.76       25.01      0.70 o 
   2   3  12       15.49       18.39      0.59 o 
   3   3  12        2.18        2.92      0.47 o 
   4   3  12        2.02        1.31      0.42 o 
  -5   4  12       12.37       13.61      0.63 o 
  -4   4  12        3.89        3.63      0.45 o 
  -3   4  12       12.61       13.02      0.71 o 
  -2   4  12       14.24       14.91      0.54 o 
  -1   4  12        0.74        0.82      0.36 o 
   0   4  12       41.63       42.02      2.33 o 
   1   4  12        8.22        8.80      0.43 o 
   2   4  12       16.21       17.14      0.53 o 
  -8   0  13       10.00       12.70      0.66 o 
  -7   0  13       12.64       15.47      0.75 o 
  -6   0  13        0.15        0.61      0.75 o 
  -5   0  13        0.50       -0.23      0.73 o 
  -4   0  13       19.31       19.79      0.91 o 
  -3   0  13       39.31       41.81      1.21 o 
  -2   0  13       33.78       33.65      1.61 o 
  -1   0  13       14.28       15.31      0.58 o 
   0   0  13        0.04       -0.11      0.58 o 
   1   0  13       39.32       34.62      0.82 o 
   2   0  13        4.95        3.34      0.57 o 
   3   0  13        6.99        5.59      0.65 o 
   4   0  13        0.02       -0.65      0.77 o 
   5   0  13        0.05        0.00      0.66 o 
  -8   1  13        6.18        7.96      0.54 o 
  -7   1  13        7.72        6.58      0.59 o 
  -6   1  13        1.49        1.76      0.52 o 
  -5   1  13        9.65        9.43      0.73 o 
  -4   1  13        5.48        6.85      0.68 o 
  -3   1  13       13.90       12.94      0.84 o 
  -2   1  13       83.86       87.17      2.92 o 
  -1   1  13       33.87       33.87      0.80 o 
   0   1  13        2.14        3.29      0.57 o 
   1   1  13        3.16        3.29      0.95 o 
   2   1  13        7.55        6.86      0.58 o 
   3   1  13        6.41        5.85      0.63 o 
   4   1  13        8.91        9.59      0.66 o 
   5   1  13        0.02       -0.61      0.61 o 
  -7   2  13        4.65        5.82      0.52 o 
  -6   2  13        1.88        2.52      0.51 o 
  -5   2  13        5.54        5.03      0.66 o 
  -4   2  13       32.52       32.64      1.07 o 
  -3   2  13       24.70       24.26      0.98 o 
  -2   2  13       77.62       77.12      4.59 o 
  -1   2  13       33.12       34.38      0.96 o 
   0   2  13        3.68        3.92      0.40 o 
   1   2  13       23.36       23.42      0.83 o 
   2   2  13        4.85        6.14      0.52 o 
   3   2  13        8.02        8.89      0.63 o 
   4   2  13       11.28       11.56      0.61 o 
   5   2  13        3.31        3.41      0.44 o 
  -6   3  13        1.19        1.33      0.40 o 
  -5   3  13        7.91        9.43      0.61 o 
  -4   3  13       12.02       13.13      0.72 o 
  -3   3  13       21.88       22.53      0.91 o 
  -2   3  13        0.90        0.52      0.64 o 
  -1   3  13        1.21        0.61      0.65 o 
   0   3  13       15.52       17.19      0.62 o 
   1   3  13        9.03        8.86      0.49 o 
   2   3  13        4.00        4.17      0.40 o 
   3   3  13        0.36        0.61      0.66 o 
  -4   4  13        9.61        9.17      0.58 o 
  -3   4  13        7.01        7.21      0.42 o 
  -2   4  13       10.67       10.89      0.68 o 
  -1   4  13        5.05        4.09      0.36 o 
   0   4  13        0.51        0.21      0.46 o 
   1   4  13        3.24        2.37      0.33 o 
  -7   0  14        0.37        0.00      0.66 o 
  -6   0  14        0.06        0.42      0.42 o 
  -5   0  14       12.45       14.62      0.75 o 
  -4   0  14        7.80        7.65      0.66 o 
  -3   0  14        3.15        4.07      0.61 o 
  -2   0  14       26.10       27.20      0.73 o 
  -1   0  14       45.53       35.68      0.82 o 
   0   0  14       14.67       12.13      0.54 o 
   1   0  14        8.07       10.19      0.48 o 
   2   0  14        0.05       -0.64      0.64 o 
   3   0  14        2.53        3.00      0.51 o 
   4   0  14        2.04        2.31      0.47 o 
   5   0  14        0.46        0.52      0.59 o 
  -7   1  14        5.79        6.11      0.52 o 
  -6   1  14        1.64        3.34      0.45 o 
  -5   1  14        7.86       10.08      0.66 o 
  -4   1  14       11.14       13.96      0.79 o 
  -3   1  14        0.59        1.12      0.52 o 
  -2   1  14       26.30       24.68      1.15 o 
  -1   1  14        2.35        3.36      0.40 o 
   0   1  14       13.10       16.44      1.16 o 
   1   1  14        0.37       -0.15      0.92 o 
   2   1  14        9.40        9.59      0.47 o 
   3   1  14        2.13        2.08      0.49 o 
   4   1  14        4.24        5.00      0.49 o 
  -6   2  14        0.02        0.52      0.38 o 
  -5   2  14        8.56       10.53      0.68 o 
  -4   2  14        0.32       -0.26      0.77 o 
  -3   2  14        2.79        2.62      0.56 o 
  -2   2  14       19.46       21.89      0.89 o 
  -1   2  14        1.99        1.64      0.41 o 
   0   2  14        7.04        9.04      0.73 o 
   1   2  14       10.08       11.34      0.52 o 
   2   2  14        1.34        1.86      0.35 o 
   3   2  14        8.76        8.63      0.61 o 
   4   2  14        6.42        8.68      0.51 o 
  -5   3  14        4.33        5.64      0.52 o 
  -4   3  14       13.29       15.74      0.68 o 
  -3   3  14        0.86        1.41      0.49 o 
  -2   3  14        6.93        6.73      0.41 o 
  -1   3  14        1.44        1.62      0.37 o 
   0   3  14       13.41       14.09      0.52 o 
   1   3  14        6.26        6.66      0.40 o 
   2   3  14        0.94        1.30      1.08 o 
  -7   0  15        8.24        8.30      0.54 o 
  -6   0  15        0.27       -0.44      0.44 o 
  -5   0  15       17.70       21.43      0.82 o 
  -4   0  15        4.77        7.07      0.66 o 
  -3   0  15        0.00       -0.84      0.84 o 
  -2   0  15        3.92        3.03      0.38 o 
  -1   0  15        1.94        3.25      0.36 o 
   0   0  15        0.11        0.31      0.49 o 
   1   0  15        8.96       11.05      0.48 o 
   2   0  15       10.80       12.72      0.49 o 
   3   0  15        5.89        6.22      0.51 o 
   4   0  15        0.02        0.07      0.58 o 
  -6   1  15        0.91        0.42      0.68 o 
  -5   1  15        2.93        3.02      0.51 o 
  -4   1  15        4.32        5.03      0.56 o 
  -3   1  15        1.25        2.83      0.54 o 
  -2   1  15        0.69        0.45      0.59 o 
  -1   1  15        1.22        3.08      0.37 o 
   0   1  15        1.50        0.57      0.31 o 
   1   1  15       10.03        8.96      0.46 o 
   2   1  15        4.49        4.29      0.39 o 
   3   1  15        4.43        5.00      0.49 o 
   4   1  15        8.21       10.43      0.56 o 
  -6   2  15        0.56        1.68      0.31 o 
  -5   2  15        0.55        0.19      0.65 o 
  -4   2  15        0.45        1.24      0.44 o 
  -3   2  15        2.91        3.25      0.52 o 
  -2   2  15        0.21        0.73      0.37 o 
  -1   2  15        0.75        0.28      0.50 o 
   0   2  15        1.25        2.90      0.35 o 
   1   2  15        4.63        5.53      0.38 o 
   2   2  15        6.16        7.71      0.39 o 
   3   2  15        1.27        0.87      0.42 o 
  -4   3  15        1.05       -0.37      0.66 o 
  -3   3  15        1.00        1.56      0.30 o 
  -2   3  15        0.44        0.82      0.35 o 
  -1   3  15        1.48        2.08      0.53 o 
   0   3  15        8.06        9.79      0.62 o 
   1   3  15        3.78        4.18      0.32 o 
  -6   0  16        2.89        3.27      0.44 o 
  -5   0  16        3.47        4.09      0.52 o 
  -4   0  16        3.01        4.68      0.54 o 
  -3   0  16        3.36        4.89      0.54 o 
  -2   0  16        1.15        0.34      0.44 o 
  -1   0  16        5.67        8.92      0.44 o 
   0   0  16        9.52       18.73      0.56 o 
   1   0  16        1.87        2.72      0.69 o 
   2   0  16        8.08        7.76      0.41 o 
   3   0  16        0.06        0.19      0.56 o 
  -5   1  16        7.69       10.30      0.61 o 
  -4   1  16        1.21        1.48      0.45 o 
  -3   1  16        0.96        2.25      0.45 o 
  -2   1  16        0.51        0.82      0.40 o 
  -1   1  16        0.37        0.03      0.40 o 
   0   1  16        0.52        0.26      0.52 o 
   1   1  16        4.72        7.49      0.37 o 
   2   1  16        3.04        3.98      0.36 o 
  -4   2  16        3.11        2.01      0.45 o 
  -3   2  16        3.44        3.81      0.47 o 
  -2   2  16        2.39        3.25      0.35 o 
  -1   2  16        1.91        3.29      0.33 o 
   0   2  16        1.47        1.70      0.75 o 
   1   2  16        0.28        0.32      0.28 o 
  -4   0  17        2.70        5.54      0.49 o 
  -3   0  17        0.05        0.51      0.59 o 
  -2   0  17        2.74        2.51      0.31 o 
  -1   0  17        1.84        3.72      0.31 o 
   0   0  17        0.83        1.63      0.86 o 
   1   0  17       12.34       14.39      0.68 o 
  -4   1  17        2.14        3.53      0.42 o 
  -3   1  17        1.38        1.97      0.42 o 
  -2   1  17        0.80        0.40      0.43 o 
  -1   1  17        3.73        4.73      0.35 o 
   0   1  17        2.63        4.64      0.32 o 
   1   1  17        0.32       -0.36      0.36 o 
                                                 
